# Supplementary material for: The Transcriptome of Paired Major and Minor Salivary Gland Tissue in Patients With Primary Sjögren’s Syndrome
Source: Front Immunol. 2021 Jul 6;12:681941. doi: 10.3389/fimmu.2021.681941 (PMC8291032; doi:10.3389/fimmu.2021.681941)
Supplement: Supplementary file 1 [file DataSheet_1.zip]

Archive with 2 entries (2 files):
- Supplementary Methods_20210629.docx
- Supplementary Figures_revised_20210629.docx
