# Supplementary material for: The Transcriptome of Paired Major and Minor Salivary Gland Tissue in Patients With Primary Sjögren’s Syndrome
Source: Front Immunol. 2021 Jul 6;12:681941. doi: 10.3389/fimmu.2021.681941 (PMC8291032; doi:10.3389/fimmu.2021.681941)
Supplement: Supplementary file 3 [file Table_2.xlsx]

## Sheet: Sheet1
IFNa signature	IL12/IL18 signature	CD3/CD28 T cell activation signature	CD40 signature from B cell	DN2 B cell subset signature	FcRL4+ B cell signature
IFITM3	CEBPA	SOX8	SNORA84	IL10RB	FCRL4
IFI44	UBD	MATK	FARSB	ITGAX	THEMIS2
CXCL13	VAMP5	ETV7	SCAMP3	TBX21	LYN
DRAP1	ADAM28	MAP2K3	PPIF	ZEB2	HCK
IGF2BP3	LILRB3	METTL1	ACTR1B	SLAMF7	IL6
HPSE	KCTD12	NOP16	EBI3	TBKBP1	FGR
LILRB1	GBP4	TNFRSF9	RCL1	IFNLR1	ADAM8
IFI44L	GBP5	RRP12	ALG3	SOX5	CCR5
SDS	CISH	MRTO4	PSME3	DAPP1	MPEG1
SP140	RMI2	PDIA5	CDK4	FCGR2B	TBX21
TREX1	BATF2	MTHFD2	CDK6	FCRL5	IL27RA
OSBPL1A	LRRK2	ASNS	DENND4A	FCRL3	MAP3K14
CKB	SLC31A2	TFRC	NPM3	CD22	NFATC2
SLC18B1	FAM241A	TBX21	PEMT	IRF4	GSN
DNAAF1	IL31RA	LAMP3	MYBBP1A	IL10RA	TNFRSF13B
CNP	CSF2RB	PUM3	BATF		SEMA4B
ERICH3	HAPLN3	CD82	PAICS		ITGAX
ZNF684	CTSL	RGS1	CAMKK2		HCST
CMPK2	ITPRIPL2	ICAM1	MTHFD2		IFNGR1
NCOA7	EDN1	PUS7	EHD1		AKNA
DTX3L	F3	CD200	PDIA5		VAV1
PPM1K	FES	PES1	EBNA1BP2		PDE4B
GPR180	APOL2	ISM1	ADCY3		FCRL5
APOBEC3A	FZD2	CD40LG	XPOT		NFAT5
EMP1	TSPAN17	NDFIP2	MGLL		SLAMF1
ADGRE1	GCH1	SLC7A5	TLCD1
EXT1	GCNT1	IL21R	FAM129A
SAMD9L	GK	RIPK2	SFXN2
FGD2	ADAMDEC1	IL4I1	SFXN4
RGL1	CD274	SLC1A5	ALKBH2
SRGAP2	SNX10	NAMPT	AP1S3
TDRD7	GZMB	EZH2	FAM241A
DDX58	HLX	TNFSF8	SIRPA
IFIT5	IRF8	VSIR	NRG4
IFI6	IDH1	TWNK	CTPS1
NAPSB	IFNG	CCL2	COMMD1
ABTB2	IL2RA	CCL8	CYB5A
SPATS2L	IL15RA	IL2	GADD45A
STAP1	INHBA	CRTAM	DDX10
NUPR1	IRF1	CCDC86	POLR3H
LAMP3	JAK2	CD69	DPH2
TOR1B	SFT2D2	IFNG	DUSP2
GMPR	KCNJ2	PTPN6	DUSP5
FFAR2	KRT17	PAK1IP1	ECE1
EHD4	LIMK2	CD83	EIF4EBP1
CLEC4D	LMNB1	BYSL	CENPV
IFI27	ASCL2	HMGCS1	C4orf46
IFI35	CALHM6	IL4	EZH2
SP110	ATP1B1	GNPDA1	F3
IFIT2	P2RX5	FRMD4B	USP12
IFIT1	P2RX7	CISH	FCER2
IFIT3	GOLM1	RRP9	SERPINB9P1
GPR141	PCYT1A	IL1A	RPIA
IL1RN	MSRB1	CCL20	PPRC1
JUP	PLA2G4A	STAT1	KDM6B
STIMATE	PLAT	PNO1	ANKLE2
SBK1	C11orf24	SRM	WDR43
LAG3	CNTLN	GADD45A	RFTN1
LGALS3BP	LPCAT2	GBP1	RRS1
LGALS9	DRAM1	EBNA1BP2	RRP12
LY6E	BATF3	FASLG	DENND5A
MNDA	CNDP2	SGK1	PES1
MOV10	SUCNR1	NR4A3	MACF1
C5orf56	SLAMF8	RCL1	PIK3R5
MX1	SMCO4	MTHFD1L	PDSS1
MX2	ARNTL2	EGR1	ATP6V1C2
OAS1	C12orf4	EGR2	MCOLN2
OAS2	ASPHD2	NR4A1	TNFAIP8
OAS3	SLC45A4	BATF3	ABTB2
HERC5	PTAFR	SDC4	MTHFD1L
NT5C3A	SLAMF7	IL1B	ZBTB32
TLR7	ABHD17C	TNFSF14	DIMT1
RTCB	SORT1	HIVEP3	GNG4
PDGFRL	XCL1	IL22	UBALD2
NUB1	SECTM1	PAICS	PIGW
RIN2	TNS3	SDF2L1	BZW2
XAF1	SLC8A1	GADD45G	GRN
SAMD9	TLR4	IDO1	SLC43A3
HERC6	TNF	NINJ1	GRINA
PI4K2B	TNFAIP2	CHSY1	FHOD1
C19orf66	C1QB	EPSTI1	SNX11
NAGK	C2	IL2RA	DSE
DDX60	WARS	IL15RA	PSAT1
PRR5	PRRG4	SLC43A3	MDFIC
AXL	TMEM185B	PSAT1	TNPO2
EIF2AK2	STEAP4	NT5E	HK2
RNF213	ECHDC3	URB2	ICAM1
HES4	PDCD1LG2	SERPINE2	TSPAN33
RNASE2	APOL4	BZW2	CTU2
CFB	APOL3	IRF4	NIPAL4
CCL7	CASP7	IER3	IL1A
RTP4	BCAR3	DUSP5	IL1B
IFIH1	CMAHP	WDR12	IL2RA
PARP12	RSPO3	CXCL9	FAS
NADK	APOL1	PHLDA1	IL7R
SIGLEC1	SCARF1	WARS	IL15RA
STAT2	SOCS1	SLC27A2	IRF4
TCN2	SOCS3	BCL2A1	JUNB
CACNA1A	PSTPIP2	HAPLN3	KCNN4
IL1R2	TIFa	IRF8	CENPS
DHX58	KLF4	ZNF593	IPO5
ZBP1	CD86	XCL1	LCP1
UNC93B1	CD40	RGS16	LTA
PARP9	VPS9D1	GFOD1	MIR17HG
PARP10	RAPGEF2	TIAM2	MARCKS
MASTL	USP6NL	PDSS1	MAT2A
HSH2D	P2RY14	NR4A2	METTL1
TRIM5		GBP5	ASNS
HELZ2		KLF10	MYC
SCIN		SLC16A1	GADD45B
OASL		SLA	MYO1C
PNPT1		BATF	NFKB2
HESX1		HK2	NFKBIA
DDX60L		GPATCH4	NINJ1
RSAD2		GBP4	IL21R
NEXN		GFI1	ZNF593
SLC38A5		TFB2M	MRPL4
CD163		REL	MRTO4
SCARB2		SPRY1	CD320
SPTLC2		STARD4	FKBP11
CD38		IL3	NOP16
ISG15		CSF2	MTFP1
RABGAP1L		SFXN1	PPIL1
		RPS14	CYB5R2
		GEM	ACSL5
		NFIL3	PFKM
		NOLC1	PFN1
		NFKBID	PHB
		TMEM88	SERPINB9
		MAT2A	PIM1
		IL13	PLAGL1
		CXCL10	PLEK
		CXCL11	LINC00158
		PKIA	POLD2
		CTPS1	POLR2H
		YES1	RHOF
		ZBED2	EXOSC4
		RRS1	PUS7
		DCTPP1	PPAT
		SOCS1	SLC35F2
		BTLA	NDE1
		TNFRSF4	GPATCH4
		TNFRSF18	CLN6
		LRRC8B	PAK1IP1
		RPF2	ATAD3A
		PIM3	RNF121
		F5	PPP5C
		C10orf128	BATF3
		UBD	TRMT1
		IFRD2	NHP2
		LTA	MREG
			TSR1
			WDR12
			PLGRKT
			SLC50A1
			CHST7
			TWNK
			PNO1
			EXOSC5
			DHX33
			ARNTL2
			NLN
			PYCR1
			SNORA33
			BCL2A1
			BCL2L1
			RGS16
			RPL34
			MRPL12
			SNORA41
			RPS14
			CCL17
			CCL22
			BID
			MCCC2
			POLR1E
			AEN
			NT5DC2
			SLC1A5
			SLC7A1
			SLC16A1
			SNAPC4
			SNRPD1
			SRM
			STAT5A
			BYSL
			TNF
			TNFAIP3
			TRAF1
			TNFRSF4
			TXN
			UCHL3
			UPP1
			CLIP2
			LRP8
			IFRD2
			DCTPP1
			CCDC86
			CAD
			CCDC28B
			TNIP2
			EFHD2
			CERS4
			AIMP2
			IPO4
			ECHDC3
			ISOC2
			LPCAT1
			PBX4
			VOPP1
			FAM49A
			ITM2C
			AKAP1
			NETO2
			QTRT1
			SEH1L
			NAA10
			TMEM120A
			RPF2
			POLR1B
			PDCD2L
			MCRIP2
			DOT1L
			TTF2
			DGAT2
			KDM2B
			SLC9A7
			PPP1R9B
			NFKBID
			LMNB2
			SEMA7A
			RIOX2
			MFSD2A
			BHLHE40
			RRP1
			CAV1
			RUVBL1
			PSMG1
			PNPT1
			TNFRSF18
			CFLAR
			IER3
			SPHK1
			CCND2
			SLC7A6
			ZNF598
			MTMR4
			RRP9
			NDUFAF2
			TMEM88
			NOLC1
			DHRS3
			WDR46
			GTF3C4
			B4GALT5
			ARMC6
			RAB9A
			GRHPR
			CD80
			GNG8
			CD86
			CD40
			TRAF4
			FEZ1
			CD58
			PIEZO1
			URB2
			PUM3
