# Supplementary material for: The Transcriptome of Paired Major and Minor Salivary Gland Tissue in Patients With Primary Sjögren’s Syndrome
Source: Front Immunol. 2021 Jul 6;12:681941. doi: 10.3389/fimmu.2021.681941 (PMC8291032; doi:10.3389/fimmu.2021.681941)
Supplement: Supplementary file 4 [file Table_3.xlsx]

## Sheet: class4vs1_up
	Symbol	adj.P.Val	logFC	AveExpr	Description
ENSG00000156234	CXCL13	0.00101483	5.85534	-0.854674	[CXCL13] chemokine (C-X-C motif) ligand 13
ENSG00000112486	CCR6	0.000777505	5.37021	-3.29842	[CCR6] chemokine (C-C motif) receptor 6
ENSG00000156738	MS4A1	7.22609e-06	5.33677	3.12552	[MS4A1] membrane-spanning 4-domains, subfamily A, member 1
ENSG00000163518	FCRL4	3.37962e-05	5.1419	-3.50441	[FCRL4] Fc receptor-like 4
ENSG00000196092	PAX5	0.000256559	4.69972	-0.399092	[PAX5] paired box 5
ENSG00000160856	FCRL3	0.000403791	4.65861	0.862552	[FCRL3] Fc receptor-like 3
ENSG00000163534	FCRL1	0.000157896	4.55511	-0.112355	[FCRL1] Fc receptor-like 1
ENSG00000134028	ADAMDEC1	0.000229542	4.55328	-0.551468	[ADAMDEC1] ADAM-like, decysin 1
ENSG00000160683	CXCR5	1.2261e-05	4.52137	-3.02546	[CXCR5] chemokine (C-X-C motif) receptor 5
ENSG00000161270	NPHS1	0.000630405	4.49821	-3.79276	[NPHS1] nephrosis 1, congenital, Finnish type (nephrin)
ENSG00000124721	DNAH8	2.46261e-05	4.47143	-1.00112	[DNAH8] dynein, axonemal, heavy chain 8
ENSG00000100721	TCL1A	0.000504333	4.37019	-3.47788	[TCL1A] T-cell leukemia/lymphoma 1A
ENSG00000100985	MMP9	1.38257e-05	4.32506	2.29542	[MMP9] matrix metallopeptidase 9 (gelatinase B, 92kDa gelatinase, 92kDa type IV collagenase)
ENSG00000188822	CNR2	1.54039e-06	4.21905	-3.32514	[CNR2] cannabinoid receptor 2 (macrophage)
ENSG00000270466	SEPT1	0.00967788	4.21343	-2.00504	[SEPT1] Uncharacterized protein
ENSG00000269404	SPIB	0.000135692	4.2109	-2.34582	[SPIB] Spi-B transcription factor (Spi-1/PU.1 related)
ENSG00000198796	ALPK2	5.88888e-05	4.16873	-0.790251	[ALPK2] alpha-kinase 2
ENSG00000167483	FAM129C	2.2395e-05	4.15613	-0.445253	[FAM129C] family with sequence similarity 129, member C
ENSG00000012124	CD22	0.000103744	4.01747	1.75289	[CD22] CD22 molecule
ENSG00000177455	CD19	5.5138e-05	4.00908	1.08641	[CD19] CD19 molecule
ENSG00000105492	SIGLEC6	6.21035e-05	3.97285	-1.09615	[SIGLEC6] sialic acid binding Ig-like lectin 6
ENSG00000132185	FCRLA	1.06248e-05	3.97257	-1.23195	[FCRLA] Fc receptor-like A
ENSG00000198178	CLEC4C	5.94817e-06	3.93249	-2.88284	[CLEC4C] C-type lectin domain family 4, member C
ENSG00000092345	DAZL	0.000436652	3.90797	-4.00022	[DAZL] deleted in azoospermia-like
ENSG00000049249	TNFRSF9	8.89665e-05	3.90732	-2.7353	[TNFRSF9] tumor necrosis factor receptor superfamily, member 9
ENSG00000180549	FUT7	1.72279e-05	3.87604	-1.48718	[FUT7] fucosyltransferase 7 (alpha (1,3) fucosyltransferase)
ENSG00000166211	SPIC	0.000141619	3.81314	-3.8262	[SPIC] Spi-C transcription factor (Spi-1/PU.1 related)
ENSG00000182611	HIST1H2AJ	0.000155955	3.77407	0.65892	[HIST1H2AJ] histone cluster 1, H2aj
ENSG00000136573	BLK	1.16834e-05	3.74831	1.51704	[BLK] B lymphoid tyrosine kinase
ENSG00000115009	CCL20	2.87525e-05	3.68617	-3.18539	[CCL20] chemokine (C-C motif) ligand 20
ENSG00000129173	E2F8	5.49229e-06	3.6545	-2.24845	[E2F8] E2F transcription factor 8
ENSG00000213886	UBD	0.000191612	3.63965	1.44481	[UBD] ubiquitin D
ENSG00000105501	SIGLEC5	0.00722835	3.62033	-3.898	[SIGLEC5] sialic acid binding Ig-like lectin 5
ENSG00000103522	IL21R	0.000101228	3.58952	-0.682456	[IL21R] interleukin 21 receptor
ENSG00000187862	TTC24	0.000143499	3.5536	-3.40044	[TTC24] tetratricopeptide repeat domain 24
ENSG00000163600	ICOS	1.16491e-05	3.54893	-0.436308	[ICOS] inducible T-cell co-stimulator
ENSG00000227507	LTB	5.48474e-06	3.54075	-0.677407	[LTB] lymphotoxin beta (TNF superfamily, member 3)
ENSG00000082293	COL19A1	0.00013237	3.4752	-0.587465	[COL19A1] collagen, type XIX, alpha 1
ENSG00000128218	VPREB3	5.96106e-05	3.46151	-2.01504	[VPREB3] pre-B lymphocyte 3
ENSG00000162894	FAIM3	2.73771e-05	3.43925	1.84616	[FAIM3] Fas apoptotic inhibitory molecule 3
ENSG00000166736	HTR3A	0.000860324	3.43188	-2.67201	[HTR3A] 5-hydroxytryptamine (serotonin) receptor 3A, ionotropic
ENSG00000188404	SELL	1.87707e-05	3.4024	1.47733	[SELL] selectin L
ENSG00000170128	GPR25	1.21928e-07	3.37363	-3.64738	[GPR25] G protein-coupled receptor 25
ENSG00000188610	FAM72B	0.000496827	3.36874	-2.21575	[FAM72B] family with sequence similarity 72, member B
ENSG00000073734	ABCB11	1.02354e-05	3.33237	-1.13294	[ABCB11] ATP-binding cassette, sub-family B (MDR/TAP), member 11
ENSG00000226979	LTA	5.727e-05	3.32814	-2.2497	[LTA] lymphotoxin alpha
ENSG00000204475	NCR3	2.99148e-05	3.32486	-3.27704	[NCR3] natural cytotoxicity triggering receptor 3
ENSG00000117215	PLA2G2D	0.000606608	3.31521	-0.897729	[PLA2G2D] phospholipase A2, group IID
ENSG00000163599	CTLA4	0.000115406	3.30415	-1.40727	[CTLA4] cytotoxic T-lymphocyte-associated protein 4
ENSG00000186185	KIF18B	6.42594e-05	3.30021	-3.02054	[KIF18B] kinesin family member 18B
ENSG00000197057	DTHD1	2.81706e-05	3.28364	-0.776021	[DTHD1] death domain containing 1
ENSG00000173200	PARP15	4.59737e-06	3.2625	2.41614	[PARP15] poly (ADP-ribose) polymerase family, member 15
ENSG00000111732	AICDA	0.00146019	3.23926	-4.66098	[AICDA] activation-induced cytidine deaminase
ENSG00000126353	CCR7	3.48429e-05	3.21608	0.0556527	[CCR7] chemokine (C-C motif) receptor 7
ENSG00000104970	KIR3DX1	0.0002083	3.17607	-3.33262	[KIR3DX1] killer cell immunoglobulin-like receptor, three domains, X1
ENSG00000151790	TDO2	7.7888e-05	3.17123	-4.32507	[TDO2] tryptophan 2,3-dioxygenase
ENSG00000221882	OR3A2	0.00167891	3.1558	-4.26394	[OR3A2] olfactory receptor, family 3, subfamily A, member 2
ENSG00000170054	SERPINA9	0.0105923	3.11777	-4.07215	[SERPINA9] serpin peptidase inhibitor, clade A (alpha-1 antiproteinase, antitrypsin), member 9
ENSG00000145850	TIMD4	0.00139892	3.11448	-0.568866	[TIMD4] T-cell immunoglobulin and mucin domain containing 4
ENSG00000089012	SIRPG	4.49213e-05	3.09825	0.341313	[SIRPG] signal-regulatory protein gamma
ENSG00000132704	FCRL2	3.14646e-05	3.0957	1.17998	[FCRL2] Fc receptor-like 2
ENSG00000172724	CCL19	2.31402e-07	3.09057	2.79149	[CCL19] chemokine (C-C motif) ligand 19
ENSG00000162739	SLAMF6	1.6303e-06	3.08133	1.27703	[SLAMF6] SLAM family member 6
ENSG00000158477	CD1A	9.1534e-05	3.07129	-3.48225	[CD1A] CD1a molecule
ENSG00000183918	SH2D1A	6.40889e-05	3.0584	-0.788263	[SH2D1A] SH2 domain containing 1A
ENSG00000163519	TRAT1	1.15543e-05	3.03811	-0.61489	[TRAT1] T cell receptor associated transmembrane adaptor 1
ENSG00000196936	OR2L8	0.00140265	3.03691	-3.48197	[OR2L8] olfactory receptor, family 2, subfamily L, member 8 (gene/pseudogene)
ENSG00000205436	EXOC3L4	8.88052e-07	2.99799	-2.04576	[EXOC3L4] exocyst complex component 3-like 4
ENSG00000130487	KLHDC7B	1.20502e-05	2.98137	-1.75788	[KLHDC7B] kelch domain containing 7B
ENSG00000271321	CTAGE6	0.00835329	2.96953	0.215923	[CTAGE6] CTAGE family, member 6
ENSG00000203710	CR1	6.17871e-07	2.95494	4.42202	[CR1] complement component (3b/4b) receptor 1 (Knops blood group)
ENSG00000006074	CCL18	0.00566569	2.95246	-2.1521	[CCL18] chemokine (C-C motif) ligand 18 (pulmonary and activation-regulated)
ENSG00000094755	GABRP	2.6823e-05	2.93931	1.39557	[GABRP] gamma-aminobutyric acid (GABA) A receptor, pi
ENSG00000100453	GZMB	0.000645847	2.93894	-1.04629	[GZMB] granzyme B (granzyme 2, cytotoxic T-lymphocyte-associated serine esterase 1)
ENSG00000196374	HIST1H2BM	0.000141209	2.91808	1.28406	[HIST1H2BM] histone cluster 1, H2bm
ENSG00000178999	AURKB	0.000167808	2.91466	-2.63428	[AURKB] aurora kinase B
ENSG00000171401	KRT13	0.0276402	2.91426	-1.02997	[KRT13] keratin 13
ENSG00000179840	C1ORF200	0.000253247	2.91009	-1.90485	[C1ORF200] chromosome 1 open reading frame 200
ENSG00000158488	CD1E	2.6387e-05	2.90613	-0.877072	[CD1E] CD1e molecule
ENSG00000169442	CD52	3.90275e-06	2.88809	1.87027	[CD52] CD52 molecule
ENSG00000187912	CLEC17A	0.00235186	2.88346	0.0873045	[CLEC17A] C-type lectin domain family 17, member A
ENSG00000137078	SIT1	1.2228e-05	2.8828	-2.15448	[SIT1] signaling threshold regulating transmembrane adaptor 1
ENSG00000254415	SIGLEC14	4.87993e-05	2.87797	1.21294	[SIGLEC14] sialic acid binding Ig-like lectin 14
ENSG00000142539	CTD-2545M3.6	0.00145582	2.87388	-5.04367	[CTD-2545M3.6] Transcription factor Spi-B
ENSG00000134061	CD180	1.14991e-06	2.87205	1.83577	[CD180] CD180 molecule
ENSG00000232810	TNF	2.69752e-06	2.84928	-1.08016	[TNF] tumor necrosis factor
ENSG00000104921	FCER2	0.000109815	2.8448	-1.44213	[FCER2] Fc fragment of IgE, low affinity II, receptor for (CD23)
ENSG00000105664	COMP	0.000541691	2.84435	-2.52706	[COMP] cartilage oligomeric matrix protein
ENSG00000183813	CCR4	8.64051e-06	2.84015	-0.200582	[CCR4] chemokine (C-C motif) receptor 4
ENSG00000166501	PRKCB	8.88052e-07	2.83715	2.7568	[PRKCB] protein kinase C, beta
ENSG00000196532	HIST1H3C	0.000103059	2.8277	0.778164	[HIST1H3C] histone cluster 1, H3c
ENSG00000117322	CR2	0.000361617	2.80504	3.05558	[CR2] complement component (3d/Epstein Barr virus) receptor 2
ENSG00000109674	NEIL3	0.000112111	2.78969	-1.86402	[NEIL3] nei endonuclease VIII-like 3 (E. coli)
ENSG00000143228	NUF2	1.89174e-05	2.78881	-2.08699	[NUF2] NUF2, NDC80 kinetochore complex component
ENSG00000135426	TESPA1	1.72279e-05	2.78361	0.50499	[TESPA1] thymocyte expressed, positive selection associated 1
ENSG00000145721	LIX1	0.000811482	2.78289	-4.2406	[LIX1] Lix1 homolog (chicken)
ENSG00000113088	GZMK	4.92678e-05	2.78112	1.24096	[GZMK] granzyme K (granzyme 3; tryptase II)
ENSG00000178199	ZC3H12D	8.46119e-06	2.77348	-1.2705	[ZC3H12D] zinc finger CCCH-type containing 12D
ENSG00000196331	HIST1H2BO	5.63364e-05	2.74872	1.17159	[HIST1H2BO] histone cluster 1, H2bo
ENSG00000228325	RP11-685N3.1	0.00462947	2.74758	-2.78934	[RP11-685N3.1] Uncharacterized protein
ENSG00000239961	LILRA4	0.000976417	2.74671	-0.558636	[LILRA4] leukocyte immunoglobulin-like receptor, subfamily A (with TM domain), member 4
ENSG00000137101	CD72	3.35875e-05	2.746	0.49013	[CD72] CD72 molecule
ENSG00000159958	TNFRSF13C	0.000117895	2.74314	-1.58273	[TNFRSF13C] tumor necrosis factor receptor superfamily, member 13C
ENSG00000153064	BANK1	2.38331e-06	2.72996	2.93806	[BANK1] B-cell scaffold protein with ankyrin repeats 1
ENSG00000198374	HIST1H2AL	3.35875e-05	2.72359	1.28356	[HIST1H2AL] histone cluster 1, H2al
ENSG00000203661	OR2T5	0.00141674	2.71074	-5.21744	[OR2T5] olfactory receptor, family 2, subfamily T, member 5
ENSG00000146285	SCML4	1.2114e-06	2.70583	0.418088	[SCML4] sex comb on midleg-like 4 (Drosophila)
ENSG00000162594	IL23R	0.0020526	2.70299	-2.63583	[IL23R] interleukin 23 receptor
ENSG00000083454	P2RX5	2.77512e-05	2.69892	1.85672	[P2RX5] purinergic receptor P2X, ligand-gated ion channel, 5
ENSG00000258869	RP11-204N11.1	0.000424673	2.69698	-4.13677	[RP11-204N11.1] Uncharacterized protein
ENSG00000137868	STRA6	0.00284204	2.68533	-2.3541	[STRA6] stimulated by retinoic acid 6
ENSG00000188505	NCCRP1	0.000363696	2.67421	-3.00668	[NCCRP1] non-specific cytotoxic cell receptor protein 1 homolog (zebrafish)
ENSG00000159753	RLTPR	2.15499e-06	2.65908	1.37545	[RLTPR] RGD motif, leucine rich repeats, tropomodulin domain and proline-rich containing
ENSG00000178562	CD28	2.05672e-05	2.65433	0.254396	[CD28] CD28 molecule
ENSG00000147138	GPR174	5.63577e-06	2.65201	1.17923	[GPR174] G protein-coupled receptor 174
ENSG00000163564	PYHIN1	2.98729e-05	2.64399	1.05142	[PYHIN1] pyrin and HIN domain family, member 1
ENSG00000204165	CXORF65	0.000200763	2.6404	-3.04778	[CXORF65] chromosome X open reading frame 65
ENSG00000138684	IL21	0.000904466	2.62355	-4.95673	[IL21] interleukin 21
ENSG00000148773	MKI67	3.14494e-06	2.62064	3.85883	[MKI67] marker of proliferation Ki-67
ENSG00000124693	HIST1H3B	8.49159e-05	2.61361	1.06402	[HIST1H3B] histone cluster 1, H3b
ENSG00000182183	FAM159A	0.000390576	2.60773	-2.18147	[FAM159A] family with sequence similarity 159, member A
ENSG00000172867	KRT2	0.00199641	2.60445	-5.16844	[KRT2] keratin 2
ENSG00000197540	GZMM	1.15543e-05	2.59142	-2.42715	[GZMM] granzyme M (lymphocyte met-ase 1)
ENSG00000205784	ARRDC5	2.09544e-05	2.58607	-1.36707	[ARRDC5] arrestin domain containing 5
ENSG00000156886	ITGAD	0.00147204	2.5747	-0.812069	[ITGAD] integrin, alpha D
ENSG00000104951	IL4I1	1.45981e-05	2.57352	-0.488759	[IL4I1] interleukin 4 induced 1
ENSG00000019186	CYP24A1	0.00255033	2.55907	-3.92294	[CYP24A1] cytochrome P450, family 24, subfamily A, polypeptide 1
ENSG00000174123	TLR10	4.67369e-05	2.5585	1.18889	[TLR10] toll-like receptor 10
ENSG00000176160	HSF5	2.60159e-05	2.555	-2.20335	[HSF5] heat shock transcription factor family member 5
ENSG00000147434	CHRNA6	0.000110985	2.55321	-2.31489	[CHRNA6] cholinergic receptor, nicotinic, alpha 6 (neuronal)
ENSG00000182866	LCK	2.50921e-05	2.55039	1.30648	[LCK] lymphocyte-specific protein tyrosine kinase
ENSG00000121594	CD80	5.8933e-05	2.54821	-1.10675	[CD80] CD80 molecule
ENSG00000007312	CD79B	5.08082e-05	2.53827	1.57516	[CD79B] CD79b molecule, immunoglobulin-associated beta
ENSG00000140379	BCL2A1	5.13909e-05	2.5371	-0.389251	[BCL2A1] BCL2-related protein A1
ENSG00000134594	RAB33A	0.000955552	2.53634	-3.13737	[RAB33A] RAB33A, member RAS oncogene family
ENSG00000175063	UBE2C	0.000559774	2.53301	-2.47751	[UBE2C] ubiquitin-conjugating enzyme E2C
ENSG00000109805	NCAPG	0.000108752	2.5305	-0.416598	[NCAPG] non-SMC condensin I complex, subunit G
ENSG00000125726	CD70	0.00112418	2.53041	-4.0719	[CD70] CD70 molecule
ENSG00000124203	ZNF831	3.30291e-05	2.52463	0.250612	[ZNF831] zinc finger protein 831
ENSG00000128383	APOBEC3A	0.00479116	2.52444	-2.71849	[APOBEC3A] apolipoprotein B mRNA editing enzyme, catalytic polypeptide-like 3A
ENSG00000073861	TBX21	4.20992e-05	2.50382	-1.39552	[TBX21] T-box 21
ENSG00000197153	HIST1H3J	0.00102387	2.50105	-0.349418	[HIST1H3J] histone cluster 1, H3j
ENSG00000160654	CD3G	3.01375e-06	2.49297	2.09539	[CD3G] CD3g molecule, gamma (CD3-TCR complex)
ENSG00000197262	CCL4L2	0.0151559	2.48781	-1.74196	[CCL4L2] chemokine (C-C motif) ligand 4-like 2
ENSG00000145287	PLAC8	2.33301e-05	2.48548	1.40025	[PLAC8] placenta-specific 8
ENSG00000173762	CD7	7.01073e-07	2.48449	-0.914094	[CD7] CD7 molecule
ENSG00000196747	HIST1H2AI	0.000101228	2.47565	1.64433	[HIST1H2AI] histone cluster 1, H2ai
ENSG00000236320	SLFN14	4.46907e-05	2.47381	-1.50121	[SLFN14] schlafen family member 14
ENSG00000258947	TUBB3	0.0134503	2.47307	-3.61442	[TUBB3] Tubulin beta-3 chain
ENSG00000168078	PBK	0.00109586	2.46443	-3.26189	[PBK] PDZ binding kinase
ENSG00000168421	RHOH	1.70605e-05	2.45952	-0.567518	[RHOH] ras homolog family member H
ENSG00000171611	PTCRA	0.000863825	2.45762	-4.82722	[PTCRA] pre T-cell antigen receptor alpha
ENSG00000178795	GDPD4	0.00171383	2.45192	-3.84761	[GDPD4] glycerophosphodiester phosphodiesterase domain containing 4
ENSG00000163508	EOMES	3.51559e-05	2.43171	0.100964	[EOMES] eomesodermin
ENSG00000096996	IL12RB1	1.43287e-06	2.43084	0.927937	[IL12RB1] interleukin 12 receptor, beta 1
ENSG00000168685	IL7R	1.43287e-06	2.42966	3.26676	[IL7R] interleukin 7 receptor
ENSG00000137959	IFI44L	4.38941e-05	2.42832	4.15068	[IFI44L] interferon-induced protein 44-like
ENSG00000166523	CLEC4E	0.000184315	2.42592	-2.61877	[CLEC4E] C-type lectin domain family 4, member E
ENSG00000028277	POU2F2	1.46702e-06	2.42414	1.95131	[POU2F2] POU class 2 homeobox 2
ENSG00000167208	SNX20	1.04312e-05	2.42404	-0.721016	[SNX20] sorting nexin 20
ENSG00000102962	CCL22	0.000182269	2.4194	-1.16336	[CCL22] chemokine (C-C motif) ligand 22
ENSG00000197520	FAM177B	7.66907e-05	2.41836	-2.45051	[FAM177B] family with sequence similarity 177, member B
ENSG00000147488	ST18	0.000100301	2.41394	-3.39103	[ST18] suppression of tumorigenicity 18 (breast carcinoma) (zinc finger protein)
ENSG00000144460	NYAP2	0.00167891	2.41342	-3.35159	[NYAP2] neuronal tyrosine-phosphorylated phosphoinositide-3-kinase adaptor 2
ENSG00000162892	IL24	0.000667605	2.40836	-3.7917	[IL24] interleukin 24
ENSG00000138180	CEP55	0.000308994	2.40483	-2.05764	[CEP55] centrosomal protein 55kDa
ENSG00000073737	DHRS9	0.000231347	2.40407	-1.04492	[DHRS9] dehydrogenase/reductase (SDR family) member 9
ENSG00000164512	ANKRD55	0.000143499	2.40062	-2.98269	[ANKRD55] ankyrin repeat domain 55
ENSG00000078589	P2RY10	7.03531e-06	2.39296	1.39814	[P2RY10] purinergic receptor P2Y, G-protein coupled, 10
ENSG00000143851	PTPN7	1.44172e-06	2.38911	1.18171	[PTPN7] protein tyrosine phosphatase, non-receptor type 7
ENSG00000100079	LGALS2	4.89533e-05	2.38421	-0.520874	[LGALS2] lectin, galactoside-binding, soluble, 2
ENSG00000256018	HIST1H3G	0.00231793	2.37987	0.502288	[HIST1H3G] histone cluster 1, H3g
ENSG00000203811	HIST2H3C	0.0288709	2.37554	0.612029	[HIST2H3C] histone cluster 2, H3c
ENSG00000140968	IRF8	1.67872e-06	2.3713	3.11415	[IRF8] interferon regulatory factor 8
ENSG00000161405	IKZF3	2.10517e-06	2.36861	2.43028	[IKZF3] IKAROS family zinc finger 3 (Aiolos)
ENSG00000124102	PI3	0.00613432	2.36614	-2.02858	[PI3] peptidase inhibitor 3, skin-derived
ENSG00000125910	S1PR4	3.4168e-06	2.36443	-1.87448	[S1PR4] sphingosine-1-phosphate receptor 4
ENSG00000111249	CUX2	0.000124052	2.36042	-3.09315	[CUX2] cut-like homeobox 2
ENSG00000104894	CD37	4.37215e-07	2.35887	3.62209	[CD37] CD37 molecule
ENSG00000179088	C12ORF42	0.00225884	2.35813	-3.77864	[C12ORF42] chromosome 12 open reading frame 42
ENSG00000153898	MCOLN2	8.21051e-06	2.35782	1.01228	[MCOLN2] mucolipin 2
ENSG00000131747	TOP2A	8.28275e-05	2.35367	1.85345	[TOP2A] topoisomerase (DNA) II alpha 170kDa
ENSG00000108846	ABCC3	5.55801e-07	2.35009	1.89406	[ABCC3] ATP-binding cassette, sub-family C (CFTR/MRP), member 3
ENSG00000080986	NDC80	1.06248e-05	2.34809	-1.06921	[NDC80] NDC80 kinetochore complex component
ENSG00000123485	HJURP	0.000418277	2.34713	-1.31347	[HJURP] Holliday junction recognition protein
ENSG00000181847	TIGIT	0.000118831	2.34649	-0.694397	[TIGIT] T cell immunoreceptor with Ig and ITIM domains
ENSG00000115607	IL18RAP	7.36427e-05	2.34194	-1.56233	[IL18RAP] interleukin 18 receptor accessory protein
ENSG00000138755	CXCL9	0.00088102	2.33968	1.79127	[CXCL9] chemokine (C-X-C motif) ligand 9
ENSG00000137673	MMP7	1.20204e-05	2.33805	3.10517	[MMP7] matrix metallopeptidase 7 (matrilysin, uterine)
ENSG00000128815	WDFY4	1.33946e-07	2.33202	4.88531	[WDFY4] WDFY family member 4
ENSG00000101057	MYBL2	0.000627838	2.33117	0.0304586	[MYBL2] v-myb avian myeloblastosis viral oncogene homolog-like 2
ENSG00000081237	PTPRC	1.02619e-07	2.32419	7.20221	[PTPRC] protein tyrosine phosphatase, receptor type, C
ENSG00000167286	CD3D	1.11677e-05	2.31505	2.90386	[CD3D] CD3d molecule, delta (CD3-TCR complex)
ENSG00000100346	CACNA1I	0.000241502	2.31281	-1.60306	[CACNA1I] calcium channel, voltage-dependent, T type, alpha 1I subunit
ENSG00000102245	CD40LG	5.1413e-05	2.31259	-0.500107	[CD40LG] CD40 ligand
ENSG00000121570	DPPA4	0.000545583	2.31059	-5.15789	[DPPA4] developmental pluripotency associated 4
ENSG00000155026	RSPH10B	0.00140498	2.30905	-1.73568	[RSPH10B] radial spoke head 10 homolog B (Chlamydomonas)
ENSG00000188282	RUFY4	0.000111531	2.30711	-2.00699	[RUFY4] RUN and FYVE domain containing 4
ENSG00000198821	CD247	2.57185e-05	2.30696	1.23569	[CD247] CD247 molecule
ENSG00000101842	VSIG1	0.00131799	2.30604	-3.21598	[VSIG1] V-set and immunoglobulin domain containing 1
ENSG00000118308	LRMP	1.20797e-05	2.30575	2.68038	[LRMP] lymphoid-restricted membrane protein
ENSG00000066279	ASPM	7.04783e-05	2.30339	2.2962	[ASPM] asp (abnormal spindle) homolog, microcephaly associated (Drosophila)
ENSG00000163568	AIM2	3.55239e-05	2.29861	0.57758	[AIM2] absent in melanoma 2
ENSG00000152969	JAKMIP1	5.32358e-05	2.29689	-1.85607	[JAKMIP1] janus kinase and microtubule interacting protein 1
ENSG00000113263	ITK	2.91123e-06	2.29537	2.64229	[ITK] IL2-inducible T-cell kinase
ENSG00000169248	CXCL11	0.000667019	2.28905	-1.27633	[CXCL11] chemokine (C-X-C motif) ligand 11
ENSG00000107742	SPOCK2	3.91625e-06	2.28563	1.39214	[SPOCK2] sparc/osteonectin, cwcv and kazal-like domains proteoglycan (testican) 2
ENSG00000167895	TMC8	3.90111e-07	2.2815	3.5154	[TMC8] transmembrane channel-like 8
ENSG00000182783	OR2T29	0.0068943	2.28095	-5.32261	[OR2T29] olfactory receptor, family 2, subfamily T, member 29
ENSG00000184357	HIST1H1B	0.000256429	2.2795	0.606263	[HIST1H1B] histone cluster 1, H1b
ENSG00000136286	MYO1G	8.00815e-07	2.27303	2.45584	[MYO1G] myosin IG
ENSG00000126787	DLGAP5	0.000368123	2.27003	-0.772903	[DLGAP5] discs, large (Drosophila) homolog-associated protein 5
ENSG00000224389	C4B	8.58443e-06	2.2694	6.81254	[C4B] complement component 4B (Chido blood group)
ENSG00000092853	CLSPN	0.000454605	2.26827	-0.372316	[CLSPN] claspin
ENSG00000139193	CD27	1.00443e-06	2.26636	1.93493	[CD27] CD27 molecule
ENSG00000127074	RGS13	0.00364491	2.26126	-1.56714	[RGS13] regulator of G-protein signaling 13
ENSG00000130477	UNC13A	0.000289362	2.25596	-2.58228	[UNC13A] unc-13 homolog A (C. elegans)
ENSG00000116824	CD2	8.00815e-07	2.25344	2.56169	[CD2] CD2 molecule
ENSG00000105369	CD79A	4.37215e-07	2.24884	3.67859	[CD79A] CD79a molecule, immunoglobulin-associated alpha
ENSG00000171848	RRM2	0.000253247	2.24504	-0.404539	[RRM2] ribonucleotide reductase M2
ENSG00000112303	VNN2	0.000380957	2.24359	0.392729	[VNN2] vanin 2
ENSG00000072571	HMMR	2.13749e-05	2.24161	-1.29747	[HMMR] hyaluronan-mediated motility receptor (RHAMM)
ENSG00000121895	TMEM156	7.74565e-06	2.22072	1.55908	[TMEM156] transmembrane protein 156
ENSG00000156970	BUB1B	0.000305913	2.22024	0.827105	[BUB1B] BUB1 mitotic checkpoint serine/threonine kinase B
ENSG00000149534	MS4A2	0.00490382	2.21837	-1.92012	[MS4A2] membrane-spanning 4-domains, subfamily A, member 2
ENSG00000217792	KIR3DL2	0.0423658	2.21394	-4.35907	[KIR3DL2] Uncharacterized protein
ENSG00000123329	ARHGAP9	4.07895e-07	2.2097	2.85992	[ARHGAP9] Rho GTPase activating protein 9
ENSG00000035720	STAP1	0.000342055	2.20864	0.0918831	[STAP1] signal transducing adaptor family member 1
ENSG00000169245	CXCL10	0.00111388	2.20513	1.27748	[CXCL10] chemokine (C-X-C motif) ligand 10
ENSG00000111796	KLRB1	9.43135e-06	2.20179	0.734193	[KLRB1] killer cell lectin-like receptor subfamily B, member 1
ENSG00000147570	DNAJC5B	0.00702341	2.19818	-4.2474	[DNAJC5B] DnaJ (Hsp40) homolog, subfamily C, member 5 beta
ENSG00000165383	LRRC18	0.000160677	2.19076	-1.343	[LRRC18] leucine rich repeat containing 18
ENSG00000174792	C4ORF26	0.00159005	2.19049	-4.77339	[C4ORF26] chromosome 4 open reading frame 26
ENSG00000241106	HLA-DOB	1.37444e-05	2.18729	0.685318	[HLA-DOB] major histocompatibility complex, class II, DO beta
ENSG00000128340	RAC2	2.89612e-07	2.18713	3.93219	[RAC2] ras-related C3 botulinum toxin substrate 2 (rho family, small GTP binding protein Rac2)
ENSG00000163751	CPA3	0.00319989	2.18678	-0.370542	[CPA3] carboxypeptidase A3 (mast cell)
ENSG00000170627	GTSF1	0.0118986	2.18469	-2.49552	[GTSF1] gametocyte specific factor 1
ENSG00000185527	PDE6G	0.000208224	2.18244	-2.34333	[PDE6G] phosphodiesterase 6G, cGMP-specific, rod, gamma
ENSG00000160224	AIRE	0.000547144	2.18095	-4.94678	[AIRE] autoimmune regulator
ENSG00000184613	NELL2	1.42579e-05	2.18058	2.26474	[NELL2] NEL-like 2 (chicken)
ENSG00000186810	CXCR3	3.76923e-06	2.17685	-0.987488	[CXCR3] chemokine (C-X-C motif) receptor 3
ENSG00000154451	GBP5	1.62486e-06	2.17387	3.15245	[GBP5] guanylate binding protein 5
ENSG00000163492	CCDC141	4.02838e-06	2.17305	2.464	[CCDC141] coiled-coil domain containing 141
ENSG00000112195	TREML2	0.00386929	2.17185	-2.94984	[TREML2] triggering receptor expressed on myeloid cells-like 2
ENSG00000188452	CERKL	1.01248e-06	2.16769	1.76175	[CERKL] ceramide kinase-like
ENSG00000160185	UBASH3A	1.28532e-05	2.16328	0.245207	[UBASH3A] ubiquitin associated and SH3 domain containing A
ENSG00000100385	IL2RB	1.64255e-06	2.15826	1.50982	[IL2RB] interleukin 2 receptor, beta
ENSG00000136244	IL6	0.0130513	2.15825	-2.45972	[IL6] interleukin 6 (interferon, beta 2)
ENSG00000005844	ITGAL	2.78905e-07	2.15269	4.22051	[ITGAL] integrin, alpha L (antigen CD11A (p180), lymphocyte function-associated antigen 1; alpha polypeptide)
ENSG00000143452	HORMAD1	0.00397641	2.15021	-3.02915	[HORMAD1] HORMA domain containing 1
ENSG00000198851	CD3E	5.69076e-06	2.14828	3.51384	[CD3E] CD3e molecule, epsilon (CD3-TCR complex)
ENSG00000131203	IDO1	0.00099725	2.14479	0.0028363	[IDO1] indoleamine 2,3-dioxygenase 1
ENSG00000174255	ZNF80	0.00166441	2.14372	-2.01441	[ZNF80] zinc finger protein 80
ENSG00000027869	SH2D2A	3.59117e-05	2.14318	-2.19431	[SH2D2A] SH2 domain containing 2A
ENSG00000169679	BUB1	3.25961e-05	2.13872	0.120813	[BUB1] BUB1 mitotic checkpoint serine/threonine kinase
ENSG00000104814	MAP4K1	1.05437e-06	2.13783	3.1401	[MAP4K1] mitogen-activated protein kinase kinase kinase kinase 1
ENSG00000137261	KIAA0319	0.0026534	2.13487	-4.03363	[KIAA0319] KIAA0319
ENSG00000170819	BFSP2	0.002937	2.13434	-3.79479	[BFSP2] beaded filament structural protein 2, phakinin
ENSG00000154016	GRAP	3.09028e-05	2.13237	0.610654	[GRAP] GRB2-related adaptor protein
ENSG00000198353	HOXC4	0.000256559	2.13132	-2.38654	[HOXC4] homeobox C4
ENSG00000158485	CD1B	0.00736696	2.12869	-3.79784	[CD1B] CD1b molecule
ENSG00000136490	LIMD2	2.65275e-05	2.1286	0.859902	[LIMD2] LIM domain containing 2
ENSG00000155307	SAMSN1	4.03897e-06	2.12451	1.67867	[SAMSN1] SAM domain, SH3 domain and nuclear localization signals 1
ENSG00000240505	TNFRSF13B	0.00013343	2.12433	0.440624	[TNFRSF13B] tumor necrosis factor receptor superfamily, member 13B
ENSG00000093134	VNN3	0.0158376	2.12306	-4.29098	[VNN3] vanin 3
ENSG00000172794	RAB37	0.000130682	2.12253	-0.520009	[RAB37] RAB37, member RAS oncogene family
ENSG00000158525	CPA5	0.00127775	2.12123	-5.46195	[CPA5] carboxypeptidase A5
ENSG00000165304	MELK	0.00165457	2.11596	-1.63536	[MELK] maternal embryonic leucine zipper kinase
ENSG00000186265	BTLA	1.9408e-05	2.1112	0.418438	[BTLA] B and T lymphocyte associated
ENSG00000169436	COL22A1	3.37581e-05	2.11026	-0.625168	[COL22A1] collagen, type XXII, alpha 1
ENSG00000172116	CD8B	0.00123317	2.10481	-1.43368	[CD8B] CD8b molecule
ENSG00000136634	IL10	0.00944606	2.09863	-2.78034	[IL10] interleukin 10
ENSG00000198286	CARD11	1.43287e-06	2.09658	2.39888	[CARD11] caspase recruitment domain family, member 11
ENSG00000050730	TNIP3	0.00225518	2.08488	-3.00755	[TNIP3] TNFAIP3 interacting protein 3
ENSG00000196735	HLA-DQA1	5.20635e-07	2.07965	6.35522	[HLA-DQA1] major histocompatibility complex, class II, DQ alpha 1
ENSG00000102879	CORO1A	2.7321e-07	2.07885	4.44537	[CORO1A] coronin, actin binding protein, 1A
ENSG00000134460	IL2RA	0.000546446	2.0764	-0.298406	[IL2RA] interleukin 2 receptor, alpha
ENSG00000198339	HIST1H4I	0.000200662	2.07292	0.686955	[HIST1H4I] histone cluster 1, H4i
ENSG00000137804	NUSAP1	0.000173658	2.07039	-0.0454613	[NUSAP1] nucleolar and spindle associated protein 1
ENSG00000158481	CD1C	5.49229e-06	2.07039	0.939391	[CD1C] CD1c molecule
ENSG00000144045	DQX1	0.00104751	2.06783	-3.49394	[DQX1] DEAQ box RNA-dependent ATPase 1
ENSG00000255819	KLRC4-KLRK1	0.000552031	2.06042	1.38042	[KLRC4-KLRK1] KLRC4-KLRK1 readthrough
ENSG00000075218	GTSE1	9.43278e-05	2.06021	-1.42075	[GTSE1] G-2 and S-phase expressed 1
ENSG00000126709	IFI6	0.00142452	2.05735	3.30192	[IFI6] interferon, alpha-inducible protein 6
ENSG00000117091	CD48	1.08987e-06	2.05251	3.0305	[CD48] CD48 molecule
ENSG00000079263	SP140	4.2122e-07	2.0519	3.94125	[SP140] SP140 nuclear body protein
ENSG00000117009	KMO	0.000306474	2.05188	0.271348	[KMO] kynurenine 3-monooxygenase (kynurenine 3-hydroxylase)
ENSG00000138623	SEMA7A	2.39602e-05	2.0496	0.891185	[SEMA7A] semaphorin 7A, GPI membrane anchor (John Milton Hagen blood group)
ENSG00000178860	MSC	4.06142e-06	2.04367	-0.789976	[MSC] musculin
ENSG00000220008	LINGO3	0.000952567	2.04344	-2.1057	[LINGO3] leucine rich repeat and Ig domain containing 3
ENSG00000185905	C16ORF54	2.09544e-05	2.0434	-0.148337	[C16ORF54] chromosome 16 open reading frame 54
ENSG00000185811	IKZF1	1.05437e-06	2.04239	2.90255	[IKZF1] IKAROS family zinc finger 1 (Ikaros)
ENSG00000116147	TNR	0.00122988	2.04226	-2.39429	[TNR] tenascin R
ENSG00000124334	IL9R	0.017649	2.0395	-1.90881	[IL9R] interleukin 9 receptor
ENSG00000134242	PTPN22	1.61708e-06	2.02803	3.00637	[PTPN22] protein tyrosine phosphatase, non-receptor type 22 (lymphoid)
ENSG00000115085	ZAP70	3.14064e-05	2.02773	1.29109	[ZAP70] zeta-chain (TCR) associated protein kinase 70kDa
ENSG00000122122	SASH3	1.51394e-05	2.02756	1.35145	[SASH3] SAM and SH3 domain containing 3
ENSG00000093009	CDC45	0.00458742	2.02239	-2.16626	[CDC45] cell division cycle 45
ENSG00000169495	HTRA4	0.00232161	2.02039	-3.64186	[HTRA4] HtrA serine peptidase 4
ENSG00000158874	APOA2	0.02012	2.02025	-4.11007	[APOA2] apolipoprotein A-II
ENSG00000153283	CD96	8.74809e-07	2.01369	3.34645	[CD96] CD96 molecule
ENSG00000135114	OASL	2.6387e-05	2.01087	0.119398	[OASL] 2'-5'-oligoadenylate synthetase-like
ENSG00000176788	BASP1	8.8712e-06	2.00879	-0.331748	[BASP1] brain abundant, membrane attached signal protein 1
ENSG00000170956	CEACAM3	0.0155774	2.00845	-3.22269	[CEACAM3] carcinoembryonic antigen-related cell adhesion molecule 3
ENSG00000164691	TAGAP	2.86556e-06	2.00698	2.4964	[TAGAP] T-cell activation RhoGTPase activating protein
ENSG00000187848	P2RX2	0.0075495	2.00519	-4.25182	[P2RX2] purinergic receptor P2X, ligand-gated ion channel, 2
ENSG00000250264	TAP2	0.0458446	2.00484	1.76109	[TAP2] Uncharacterized protein
ENSG00000214872	SMTNL1	0.00152367	2.00414	-0.464416	[SMTNL1] smoothelin-like 1
ENSG00000105122	RASAL3	1.4535e-06	2.00374	1.92723	[RASAL3] RAS protein activator like 3
ENSG00000110848	CD69	0.0004261	2.00147	1.01444	[CD69] CD69 molecule
ENSG00000175857	GAPT	0.000126567	2.00077	-0.399994	[GAPT] GRB2-binding adaptor protein, transmembrane
ENSG00000115956	PLEK	6.69327e-06	2.00041	2.4661	[PLEK] pleckstrin
ENSG00000151012	SLC7A11	1.14608e-05	1.99679	-1.15329	[SLC7A11] solute carrier family 7 (anionic amino acid transporter light chain, xc- system), member 11
ENSG00000160182	TFF1	0.0168142	1.99551	-4.55452	[TFF1] trefoil factor 1
ENSG00000259066	RP11-371E8.4	0.0122899	1.99485	0.435654	[RP11-371E8.4] Uncharacterized protein
ENSG00000171916	LGALS9C	0.024169	1.98871	-3.96503	[LGALS9C] lectin, galactoside-binding, soluble, 9C
ENSG00000122025	FLT3	1.17988e-06	1.9874	1.16576	[FLT3] fms-related tyrosine kinase 3
ENSG00000161929	SCIMP	3.35875e-05	1.98434	1.09286	[SCIMP] SLP adaptor and CSK interacting membrane protein
ENSG00000099953	MMP11	6.66253e-05	1.98374	-0.882984	[MMP11] matrix metallopeptidase 11 (stromelysin 3)
ENSG00000172673	THEMIS	3.00342e-05	1.98367	1.35347	[THEMIS] thymocyte selection associated
ENSG00000196240	OR2T2	0.022795	1.98263	-5.37796	[OR2T2] olfactory receptor, family 2, subfamily T, member 2
ENSG00000105967	TFEC	5.69076e-06	1.98235	1.53329	[TFEC] transcription factor EC
ENSG00000070915	SLC12A3	0.0016982	1.98076	-0.478973	[SLC12A3] solute carrier family 12 (sodium/chloride transporter), member 3
ENSG00000100162	CENPM	0.00341515	1.98016	-2.91019	[CENPM] centromere protein M
ENSG00000205755	CRLF2	0.0142382	1.97764	-4.83544	[CRLF2] cytokine receptor-like factor 2
ENSG00000117090	SLAMF1	8.00815e-07	1.97679	1.90295	[SLAMF1] signaling lymphocytic activation molecule family member 1
ENSG00000162676	GFI1	1.37091e-05	1.97548	0.21883	[GFI1] growth factor independent 1 transcription repressor
ENSG00000168081	PNOC	0.000934494	1.97365	-3.75286	[PNOC] prepronociceptin
ENSG00000102445	KIAA0226L	1.74649e-06	1.97257	2.32054	[KIAA0226L] KIAA0226-like
ENSG00000229474	PATL2	7.03531e-06	1.96928	1.09041	[PATL2] protein associated with topoisomerase II homolog 2 (yeast)
ENSG00000134516	DOCK2	6.51711e-08	1.96893	5.59312	[DOCK2] dedicator of cytokinesis 2
ENSG00000104435	STMN2	0.00196611	1.9674	-1.52445	[STMN2] stathmin-like 2
ENSG00000109471	IL2	0.00519621	1.9655	-4.77317	[IL2] interleukin 2
ENSG00000232629	HLA-DQB2	8.83446e-05	1.96513	1.55339	[HLA-DQB2] major histocompatibility complex, class II, DQ beta 2
ENSG00000101265	RASSF2	5.46945e-06	1.96068	2.14757	[RASSF2] Ras association (RalGDS/AF-6) domain family member 2
ENSG00000256316	HIST1H3F	9.29457e-05	1.95635	1.99848	[HIST1H3F] histone cluster 1, H3f
ENSG00000196787	HIST1H2AG	1.38869e-05	1.95629	3.02909	[HIST1H2AG] histone cluster 1, H2ag
ENSG00000010030	ETV7	0.000554289	1.95614	-0.967226	[ETV7] ets variant 7
ENSG00000020633	RUNX3	7.10276e-06	1.95575	1.16849	[RUNX3] runt-related transcription factor 3
ENSG00000109943	CRTAM	0.000643012	1.9552	-0.852136	[CRTAM] cytotoxic and regulatory T cell molecule
ENSG00000161574	CCL15-CCL14	0.0227032	1.95428	-4.44162	[CCL15-CCL14] CCL15-CCL14 readthrough (NMD candidate)
ENSG00000172236	TPSAB1	0.00624107	1.95216	-0.0568272	[TPSAB1] tryptase alpha/beta 1
ENSG00000166923	GREM1	0.0139391	1.95144	-4.64772	[GREM1] gremlin 1, DAN family BMP antagonist
ENSG00000143119	CD53	4.28065e-07	1.9501	4.27859	[CD53] CD53 molecule
ENSG00000185130	HIST1H2BL	0.00118253	1.94784	1.68583	[HIST1H2BL] histone cluster 1, H2bl
ENSG00000137812	CASC5	0.000152587	1.94485	0.443091	[CASC5] cancer susceptibility candidate 5
ENSG00000131094	C1QL1	0.0121608	1.94476	-2.88943	[C1QL1] complement component 1, q subcomponent-like 1
ENSG00000123219	CENPK	6.73774e-05	1.94444	-0.434998	[CENPK] centromere protein K
ENSG00000153093	ACOXL	0.00670751	1.94196	-1.21253	[ACOXL] acyl-CoA oxidase-like
ENSG00000134321	RSAD2	0.00030451	1.94172	1.34624	[RSAD2] radical S-adenosyl methionine domain containing 2
ENSG00000137571	SLCO5A1	6.15918e-05	1.94129	0.114797	[SLCO5A1] solute carrier organic anion transporter family, member 5A1
ENSG00000138964	PARVG	2.94312e-07	1.93501	2.93537	[PARVG] parvin, gamma
ENSG00000171320	ESCO2	0.00405605	1.93378	-1.97752	[ESCO2] establishment of sister chromatid cohesion N-acetyltransferase 2
ENSG00000130475	FCHO1	6.06159e-06	1.93337	1.09358	[FCHO1] FCH domain only 1
ENSG00000143318	CASQ1	0.00214593	1.92891	-2.60941	[CASQ1] calsequestrin 1 (fast-twitch, skeletal muscle)
ENSG00000158050	DUSP2	0.00115089	1.92746	-0.552152	[DUSP2] dual specificity phosphatase 2
ENSG00000106366	SERPINE1	0.00083514	1.92276	0.00299828	[SERPINE1] serpin peptidase inhibitor, clade E (nexin, plasminogen activator inhibitor type 1), member 1
ENSG00000197721	CR1L	0.00145371	1.91894	-0.562333	[CR1L] complement component (3b/4b) receptor 1-like
ENSG00000100298	APOBEC3H	0.00055464	1.91873	-2.80598	[APOBEC3H] apolipoprotein B mRNA editing enzyme, catalytic polypeptide-like 3H
ENSG00000138778	CENPE	6.03955e-05	1.9181	1.28089	[CENPE] centromere protein E, 312kDa
ENSG00000065328	MCM10	0.00363456	1.91456	-2.16374	[MCM10] minichromosome maintenance complex component 10
ENSG00000213654	GPSM3	3.01375e-06	1.91451	-0.0241486	[GPSM3] G-protein signaling modulator 3
ENSG00000160791	CCR5	3.63074e-06	1.9137	1.49905	[CCR5] chemokine (C-C motif) receptor 5 (gene/pseudogene)
ENSG00000145649	GZMA	0.0001283	1.90901	1.2245	[GZMA] granzyme A (granzyme 1, cytotoxic T-lymphocyte-associated serine esterase 3)
ENSG00000010671	BTK	3.81945e-07	1.89975	4.06705	[BTK] Bruton agammaglobulinemia tyrosine kinase
ENSG00000174083	PIK3R6	3.97623e-05	1.89867	-0.310104	[PIK3R6] phosphoinositide-3-kinase, regulatory subunit 6
ENSG00000126264	HCST	7.81122e-06	1.89604	0.658393	[HCST] hematopoietic cell signal transducer
ENSG00000205045	SLFN12L	1.54039e-06	1.89427	2.27036	[SLFN12L] schlafen family member 12-like
ENSG00000088827	SIGLEC1	1.72279e-05	1.89414	2.42956	[SIGLEC1] sialic acid binding Ig-like lectin 1, sialoadhesin
ENSG00000117560	FASLG	3.91625e-06	1.89092	-0.653882	[FASLG] Fas ligand (TNF superfamily, member 6)
ENSG00000137674	MMP20	0.0178237	1.88946	-4.16601	[MMP20] matrix metallopeptidase 20
ENSG00000139194	RBP5	7.99217e-07	1.8876	0.606795	[RBP5] retinol binding protein 5, cellular
ENSG00000077984	CST7	0.000141619	1.87978	-0.127988	[CST7] cystatin F (leukocystatin)
ENSG00000187510	PLEKHG7	0.000343359	1.87977	-1.87465	[PLEKHG7] pleckstrin homology domain containing, family G (with RhoGef domain) member 7
ENSG00000162511	LAPTM5	3.26354e-07	1.87881	4.69131	[LAPTM5] lysosomal protein transmembrane 5
ENSG00000085265	FCN1	0.000183284	1.87691	0.425582	[FCN1] ficolin (collagen/fibrinogen domain containing) 1
ENSG00000169607	CKAP2L	0.000720056	1.8733	-2.03267	[CKAP2L] cytoskeleton associated protein 2-like
ENSG00000114013	CD86	1.02168e-06	1.86721	1.44862	[CD86] CD86 molecule
ENSG00000179344	HLA-DQB1	0.000111513	1.86546	4.30999	[HLA-DQB1] major histocompatibility complex, class II, DQ beta 1
ENSG00000124507	PACSIN1	0.00223053	1.86346	-2.34076	[PACSIN1] protein kinase C and casein kinase substrate in neurons 1
ENSG00000013725	CD6	3.21451e-05	1.86289	1.86845	[CD6] CD6 molecule
ENSG00000105996	HOXA2	0.0120352	1.85658	-2.00717	[HOXA2] homeobox A2
ENSG00000160593	AMICA1	8.74809e-07	1.85515	3.04925	[AMICA1] adhesion molecule, interacts with CXADR antigen 1
ENSG00000009790	TRAF3IP3	3.01375e-06	1.84916	2.25605	[TRAF3IP3] TRAF3 interacting protein 3
ENSG00000015285	WAS	4.03897e-06	1.84675	2.57379	[WAS] Wiskott-Aldrich syndrome
ENSG00000088325	TPX2	0.000430997	1.84665	0.021906	[TPX2] TPX2, microtubule-associated
ENSG00000126759	CFP	3.01375e-06	1.84231	-0.157248	[CFP] complement factor properdin
ENSG00000163735	CXCL5	0.0012267	1.83799	-4.4155	[CXCL5] chemokine (C-X-C motif) ligand 5
ENSG00000158517	NCF1	2.3658e-06	1.83731	3.64584	[NCF1] neutrophil cytosolic factor 1
ENSG00000254413	CHKB-CPT1B	0.0380418	1.83693	-0.0394005	[CHKB-CPT1B] CHKB-CPT1B readthrough (NMD candidate)
ENSG00000163823	CCR1	3.62903e-07	1.83402	0.425943	[CCR1] chemokine (C-C motif) receptor 1
ENSG00000140368	PSTPIP1	3.87282e-05	1.83319	0.74933	[PSTPIP1] proline-serine-threonine phosphatase interacting protein 1
ENSG00000101916	TLR8	2.22004e-05	1.83107	0.282406	[TLR8] toll-like receptor 8
ENSG00000104972	LILRB1	1.74542e-07	1.82859	3.25063	[LILRB1] leukocyte immunoglobulin-like receptor, subfamily B (with TM and ITIM domains), member 1
ENSG00000166278	C2	6.1249e-06	1.82279	2.93648	[C2] complement component 2
ENSG00000233224	HIST1H2AM	3.35875e-05	1.82212	2.64193	[HIST1H2AM] histone cluster 1, H2am
ENSG00000150275	PCDH15	0.0163937	1.81979	-0.703567	[PCDH15] protocadherin-related 15
ENSG00000122188	LAX1	4.46723e-07	1.81723	2.78986	[LAX1] lymphocyte transmembrane adaptor 1
ENSG00000007908	SELE	0.00591606	1.81439	-1.04439	[SELE] selectin E
ENSG00000182162	P2RY8	2.85919e-06	1.81194	1.46327	[P2RY8] purinergic receptor P2Y, G-protein coupled, 8
ENSG00000203663	OR2L2	0.0418323	1.81108	-4.30526	[OR2L2] olfactory receptor, family 2, subfamily L, member 2
ENSG00000124256	ZBP1	8.30094e-07	1.81026	2.27403	[ZBP1] Z-DNA binding protein 1
ENSG00000117724	CENPF	0.000111705	1.81009	1.07363	[CENPF] centromere protein F, 350/400kDa
ENSG00000204516	MICB	1.60324e-05	1.81008	0.291169	[MICB] MHC class I polypeptide-related sequence B
ENSG00000165949	IFI27	0.000115649	1.81008	3.6747	[IFI27] interferon, alpha-inducible protein 27
ENSG00000008517	IL32	7.35455e-07	1.8083	2.99329	[IL32] interleukin 32
ENSG00000163606	CD200R1	2.00027e-05	1.80656	0.766729	[CD200R1] CD200 receptor 1
ENSG00000043462	LCP2	2.47198e-07	1.80341	4.06363	[LCP2] lymphocyte cytosolic protein 2 (SH2 domain containing leukocyte protein of 76kDa)
ENSG00000111339	ART4	0.000216916	1.79696	-1.59756	[ART4] ADP-ribosyltransferase 4 (Dombrock blood group)
ENSG00000113302	IL12B	0.00970826	1.79514	-3.99517	[IL12B] interleukin 12B (natural killer cell stimulatory factor 2, cytotoxic lymphocyte maturation factor 2, p40)
ENSG00000143297	FCRL5	2.31402e-07	1.79313	4.48926	[FCRL5] Fc receptor-like 5
ENSG00000146094	DOK3	7.2625e-06	1.79289	0.302581	[DOK3] docking protein 3
ENSG00000115232	ITGA4	3.36708e-07	1.78896	4.39375	[ITGA4] integrin, alpha 4 (antigen CD49D, alpha 4 subunit of VLA-4 receptor)
ENSG00000089685	BIRC5	0.00896263	1.78606	-3.31737	[BIRC5] baculoviral IAP repeat containing 5
ENSG00000089692	LAG3	1.6655e-05	1.78283	-0.207675	[LAG3] lymphocyte-activation gene 3
ENSG00000140511	HAPLN3	8.35786e-07	1.78002	1.33362	[HAPLN3] hyaluronan and proteoglycan link protein 3
ENSG00000197471	SPN	3.04384e-06	1.7796	1.72544	[SPN] sialophorin
ENSG00000213402	PTPRCAP	3.90661e-05	1.77901	0.177597	[PTPRCAP] protein tyrosine phosphatase, receptor type, C-associated protein
ENSG00000132464	ENAM	1.53711e-05	1.7779	-0.632482	[ENAM] enamelin
ENSG00000260286	C6ORF229	0.0204316	1.7764	-5.0845	[C6ORF229] chromosome 6 open reading frame 229
ENSG00000143185	XCL2	0.0071916	1.77624	-2.15645	[XCL2] chemokine (C motif) ligand 2
ENSG00000101441	CST4	0.0342577	1.7753	0.368009	[CST4] cystatin S
ENSG00000065675	PRKCQ	3.29337e-05	1.77432	1.29132	[PRKCQ] protein kinase C, theta
ENSG00000179583	CIITA	1.33946e-07	1.77283	6.64017	[CIITA] class II, major histocompatibility complex, transactivator
ENSG00000117650	NEK2	0.0245969	1.77156	-3.18331	[NEK2] NIMA-related kinase 2
ENSG00000174946	GPR171	0.000129197	1.76729	-0.386811	[GPR171] G protein-coupled receptor 171
ENSG00000142512	SIGLEC10	3.14646e-05	1.76557	1.66792	[SIGLEC10] sialic acid binding Ig-like lectin 10
ENSG00000244731	C4A	2.41579e-05	1.76508	7.05011	[C4A] complement component 4A (Rodgers blood group)
ENSG00000184293	CLECL1	0.00728864	1.76394	-2.07422	[CLECL1] C-type lectin-like 1
ENSG00000141682	PMAIP1	0.00175206	1.76372	-2.66694	[PMAIP1] phorbol-12-myristate-13-acetate-induced protein 1
ENSG00000123338	NCKAP1L	1.33946e-07	1.7626	5.1045	[NCKAP1L] NCK-associated protein 1-like
ENSG00000174371	EXO1	0.000256559	1.76177	-0.76265	[EXO1] exonuclease 1
ENSG00000160255	ITGB2	4.23301e-07	1.76046	4.69825	[ITGB2] integrin, beta 2 (complement component 3 receptor 3 and 4 subunit)
ENSG00000126583	PRKCG	0.0137334	1.75967	-2.40641	[PRKCG] protein kinase C, gamma
ENSG00000112984	KIF20A	0.000410823	1.75955	-1.02525	[KIF20A] kinesin family member 20A
ENSG00000136541	ERMN	8.58443e-06	1.75934	-0.868669	[ERMN] ermin, ERM-like protein
ENSG00000075884	ARHGAP15	1.25181e-06	1.75741	3.41444	[ARHGAP15] Rho GTPase activating protein 15
ENSG00000090889	KIF4A	0.00369221	1.75723	-0.653301	[KIF4A] kinesin family member 4A
ENSG00000226777	KIAA0125	2.92603e-06	1.75545	1.37695	[KIAA0125] KIAA0125
ENSG00000157456	CCNB2	0.000211071	1.75359	-0.873692	[CCNB2] cyclin B2
ENSG00000105352	CEACAM4	0.00588395	1.75336	-4.02107	[CEACAM4] carcinoembryonic antigen-related cell adhesion molecule 4
ENSG00000100368	CSF2RB	1.82349e-07	1.75116	4.23107	[CSF2RB] colony stimulating factor 2 receptor, beta, low-affinity (granulocyte-macrophage)
ENSG00000140853	NLRC5	2.67545e-07	1.75083	5.49299	[NLRC5] NLR family, CARD domain containing 5
ENSG00000054967	RELT	9.10723e-05	1.75022	0.626376	[RELT] RELT tumor necrosis factor receptor
ENSG00000132530	XAF1	1.24384e-05	1.74946	3.96762	[XAF1] XIAP associated factor 1
ENSG00000137077	CCL21	0.00098796	1.74699	1.50074	[CCL21] chemokine (C-C motif) ligand 21
ENSG00000068831	RASGRP2	7.73062e-05	1.74681	3.00985	[RASGRP2] RAS guanyl releasing protein 2 (calcium and DAG-regulated)
ENSG00000159556	ISL2	0.00600531	1.7467	-4.46149	[ISL2] ISL LIM homeobox 2
ENSG00000197880	MDS2	0.0309594	1.74097	-4.52971	[MDS2] myelodysplastic syndrome 2 translocation associated
ENSG00000101082	SLA2	0.000106725	1.73966	0.0225318	[SLA2] Src-like-adaptor 2
ENSG00000120659	TNFSF11	0.0066044	1.73927	-2.16072	[TNFSF11] tumor necrosis factor (ligand) superfamily, member 11
ENSG00000203813	HIST1H3H	2.50921e-05	1.73446	2.42347	[HIST1H3H] histone cluster 1, H3h
ENSG00000133454	MYO18B	0.0200536	1.73329	-3.75534	[MYO18B] myosin XVIIIB
ENSG00000213999	MEF2B	0.00614907	1.73308	-0.451575	[MEF2B] myocyte enhancer factor 2B
ENSG00000029153	ARNTL2	3.4168e-06	1.73288	1.14018	[ARNTL2] aryl hydrocarbon receptor nuclear translocator-like 2
ENSG00000182901	RGS7	0.0394746	1.73242	-2.75344	[RGS7] regulator of G-protein signaling 7
ENSG00000103187	COTL1	3.4302e-05	1.73166	1.47003	[COTL1] coactosin-like 1 (Dictyostelium)
ENSG00000242574	HLA-DMB	3.26138e-07	1.73121	3.28401	[HLA-DMB] major histocompatibility complex, class II, DM beta
ENSG00000124772	CPNE5	3.35457e-06	1.72983	1.99921	[CPNE5] copine V
ENSG00000104321	TRPA1	0.00758228	1.7289	-1.35832	[TRPA1] transient receptor potential cation channel, subfamily A, member 1
ENSG00000181408	UTS2R	0.00193035	1.72507	-2.67511	[UTS2R] urotensin 2 receptor
ENSG00000255798	RP11-817J15.3	0.0147668	1.72506	-4.31985	[RP11-817J15.3] Uncharacterized protein
ENSG00000205020	CCL4L1	0.0109263	1.72278	0.217074	[CCL4L1] chemokine (C-C motif) ligand 4-like 1
ENSG00000106952	TNFSF8	4.47047e-05	1.72199	-0.719601	[TNFSF8] tumor necrosis factor (ligand) superfamily, member 8
ENSG00000004468	CD38	3.35457e-06	1.7214	2.49366	[CD38] CD38 molecule
ENSG00000147168	IL2RG	3.4168e-06	1.71881	3.42262	[IL2RG] interleukin 2 receptor, gamma
ENSG00000151948	GLT1D1	0.0127637	1.71413	-3.39199	[GLT1D1] glycosyltransferase 1 domain containing 1
ENSG00000237541	HLA-DQA2	0.00858814	1.71391	4.13301	[HLA-DQA2] major histocompatibility complex, class II, DQ alpha 2
ENSG00000183395	PMCH	0.0155313	1.7129	-4.99936	[PMCH] pro-melanin-concentrating hormone
ENSG00000110324	IL10RA	3.85561e-07	1.71246	5.50445	[IL10RA] interleukin 10 receptor, alpha
ENSG00000125735	TNFSF14	8.60245e-05	1.71156	-2.05449	[TNFSF14] tumor necrosis factor (ligand) superfamily, member 14
ENSG00000111331	OAS3	2.99148e-05	1.71046	4.17309	[OAS3] 2'-5'-oligoadenylate synthetase 3, 100kDa
ENSG00000172322	CLEC12A	0.000728892	1.70952	-1.17899	[CLEC12A] C-type lectin domain family 12, member A
ENSG00000180448	HMHA1	8.28975e-07	1.70709	3.14391	[HMHA1] histocompatibility (minor) HA-1
ENSG00000140451	PIF1	0.000105433	1.70648	-1.38219	[PIF1] PIF1 5'-to-3' DNA helicase
ENSG00000171310	CHST11	2.31402e-07	1.70458	2.07264	[CHST11] carbohydrate (chondroitin 4) sulfotransferase 11
ENSG00000135905	DOCK10	1.81611e-07	1.70416	5.6357	[DOCK10] dedicator of cytokinesis 10
ENSG00000179715	PCED1B	1.87707e-05	1.70316	0.734715	[PCED1B] PC-esterase domain containing 1B
ENSG00000177989	ODF3B	1.50226e-06	1.69864	1.77334	[ODF3B] outer dense fiber of sperm tails 3B
ENSG00000158714	SLAMF8	7.98876e-05	1.69733	0.405498	[SLAMF8] SLAM family member 8
ENSG00000140678	ITGAX	1.48385e-06	1.6965	4.45209	[ITGAX] integrin, alpha X (complement component 3 receptor 4 subunit)
ENSG00000183484	GPR132	3.88148e-05	1.69628	-0.192701	[GPR132] G protein-coupled receptor 132
ENSG00000177710	SLC35G5	0.00768176	1.69563	-2.09724	[SLC35G5] solute carrier family 35, member G5
ENSG00000153563	CD8A	4.47047e-05	1.69161	2.86263	[CD8A] CD8a molecule
ENSG00000113532	ST8SIA4	6.85215e-07	1.68841	2.38103	[ST8SIA4] ST8 alpha-N-acetyl-neuraminide alpha-2,8-sialyltransferase 4
ENSG00000146192	FGD2	1.99505e-06	1.68826	2.33095	[FGD2] FYVE, RhoGEF and PH domain containing 2
ENSG00000124191	TOX2	3.7154e-05	1.68488	0.0604008	[TOX2] TOX high mobility group box family member 2
ENSG00000066294	CD84	5.7303e-06	1.68462	2.1325	[CD84] CD84 molecule
ENSG00000188511	C22ORF34	8.35032e-05	1.68415	0.310286	[C22ORF34] chromosome 22 open reading frame 34
ENSG00000146070	PLA2G7	4.20992e-05	1.68277	1.90576	[PLA2G7] phospholipase A2, group VII (platelet-activating factor acetylhydrolase, plasma)
ENSG00000187037	GPR141	2.65546e-05	1.68229	-1.8414	[GPR141] G protein-coupled receptor 141
ENSG00000157601	MX1	2.13749e-05	1.68132	5.26456	[MX1] myxovirus (influenza virus) resistance 1, interferon-inducible protein p78 (mouse)
ENSG00000180353	HCLS1	3.36708e-07	1.67969	3.95288	[HCLS1] hematopoietic cell-specific Lyn substrate 1
ENSG00000101445	PPP1R16B	1.05437e-06	1.67781	2.55709	[PPP1R16B] protein phosphatase 1, regulatory subunit 16B
ENSG00000172478	C2ORF54	0.0230336	1.6776	-4.36984	[C2ORF54] chromosome 2 open reading frame 54
ENSG00000115602	IL1RL1	0.0161849	1.67332	-2.67162	[IL1RL1] interleukin 1 receptor-like 1
ENSG00000141506	PIK3R5	8.88052e-07	1.67311	1.76267	[PIK3R5] phosphoinositide-3-kinase, regulatory subunit 5
ENSG00000177494	ZBED2	0.00269745	1.66856	-2.47182	[ZBED2] zinc finger, BED-type containing 2
ENSG00000142945	KIF2C	0.000555011	1.66685	-0.377719	[KIF2C] kinesin family member 2C
ENSG00000168394	TAP1	2.16125e-07	1.66635	5.81575	[TAP1] transporter 1, ATP-binding cassette, sub-family B (MDR/TAP)
ENSG00000100351	GRAP2	2.22519e-05	1.66441	1.01628	[GRAP2] GRB2-related adaptor protein 2
ENSG00000176749	CDK5R1	0.000847324	1.66053	-0.334638	[CDK5R1] cyclin-dependent kinase 5, regulatory subunit 1 (p35)
ENSG00000187608	ISG15	0.00128755	1.66011	-0.0480143	[ISG15] ISG15 ubiquitin-like modifier
ENSG00000105246	EBI3	0.000606608	1.6584	-2.24359	[EBI3] Epstein-Barr virus induced 3
ENSG00000133106	EPSTI1	2.82252e-07	1.65709	4.02717	[EPSTI1] epithelial stromal interaction 1 (breast)
ENSG00000136231	IGF2BP3	0.00463209	1.65479	-1.82278	[IGF2BP3] insulin-like growth factor 2 mRNA binding protein 3
ENSG00000070190	DAPP1	3.41469e-07	1.65396	2.36383	[DAPP1] dual adaptor of phosphotyrosine and 3-phosphoinositides
ENSG00000137265	IRF4	6.57643e-07	1.65391	4.08659	[IRF4] interferon regulatory factor 4
ENSG00000116852	KIF21B	9.06847e-07	1.65315	2.84879	[KIF21B] kinesin family member 21B
ENSG00000155926	SLA	5.56264e-06	1.65264	1.86395	[SLA] Src-like-adaptor
ENSG00000152672	CLEC4F	4.40096e-05	1.65121	-0.115823	[CLEC4F] C-type lectin domain family 4, member F
ENSG00000122986	HVCN1	1.92931e-05	1.64866	2.1656	[HVCN1] hydrogen voltage-gated channel 1
ENSG00000197629	MPEG1	1.00443e-06	1.64854	4.17949	[MPEG1] macrophage expressed 1
ENSG00000172183	ISG20	1.26397e-05	1.64716	1.95087	[ISG20] interferon stimulated exonuclease gene 20kDa
ENSG00000159618	GPR114	1.40059e-05	1.64662	1.14943	[GPR114] G protein-coupled receptor 114
ENSG00000147443	DOK2	1.70605e-05	1.64261	0.613596	[DOK2] docking protein 2, 56kDa
ENSG00000105639	JAK3	2.00214e-06	1.63803	3.97411	[JAK3] Janus kinase 3
ENSG00000106948	AKNA	2.47198e-07	1.63752	4.87159	[AKNA] AT-hook transcription factor
ENSG00000152495	CAMK4	0.000713863	1.63744	0.544628	[CAMK4] calcium/calmodulin-dependent protein kinase IV
ENSG00000186517	ARHGAP30	3.58346e-07	1.63732	3.63772	[ARHGAP30] Rho GTPase activating protein 30
ENSG00000196126	HLA-DRB1	1.21928e-07	1.6345	6.95981	[HLA-DRB1] major histocompatibility complex, class II, DR beta 1
ENSG00000005059	CCDC109B	2.00027e-05	1.63342	1.28877	[CCDC109B] coiled-coil domain containing 109B
ENSG00000034053	APBA2	0.000264645	1.63264	0.96681	[APBA2] amyloid beta (A4) precursor protein-binding, family A, member 2
ENSG00000154839	SKA1	0.0121195	1.63259	-3.94586	[SKA1] spindle and kinetochore associated complex subunit 1
ENSG00000237649	KIFC1	0.00183969	1.63137	-0.40722	[KIFC1] kinesin family member C1
ENSG00000102174	PHEX	7.44854e-05	1.62982	1.33402	[PHEX] phosphate regulating endopeptidase homolog, X-linked
ENSG00000163219	ARHGAP25	2.00214e-06	1.62902	3.15547	[ARHGAP25] Rho GTPase activating protein 25
ENSG00000120280	CXORF21	2.60433e-05	1.62877	-0.678231	[CXORF21] chromosome X open reading frame 21
ENSG00000137807	KIF23	0.000543275	1.62853	-0.0869421	[KIF23] kinesin family member 23
ENSG00000129455	KLK8	0.018721	1.62759	-4.58534	[KLK8] kallikrein-related peptidase 8
ENSG00000110934	BIN2	1.18206e-06	1.62703	3.26824	[BIN2] bridging integrator 2
ENSG00000240065	PSMB9	1.56073e-06	1.62297	2.49498	[PSMB9] proteasome (prosome, macropain) subunit, beta type, 9
ENSG00000187474	FPR3	1.60539e-05	1.62256	0.96189	[FPR3] formyl peptide receptor 3
ENSG00000130755	GMFG	9.00031e-07	1.62102	2.48092	[GMFG] glia maturation factor, gamma
ENSG00000204642	HLA-F	2.67279e-07	1.6209	5.86507	[HLA-F] major histocompatibility complex, class I, F
ENSG00000204252	HLA-DOA	8.99281e-06	1.61966	1.44623	[HLA-DOA] major histocompatibility complex, class II, DO alpha
ENSG00000168961	LGALS9	1.81611e-07	1.61858	4.7657	[LGALS9] lectin, galactoside-binding, soluble, 9
ENSG00000214999	AC129492.6	0.00701632	1.61833	-4.6703	[AC129492.6] Putative uncharacterized protein FLJ38767
ENSG00000140030	GPR65	5.53497e-06	1.61729	1.19789	[GPR65] G protein-coupled receptor 65
ENSG00000086967	MYBPC2	0.00138507	1.61547	-1.9413	[MYBPC2] myosin binding protein C, fast type
ENSG00000139626	ITGB7	2.94273e-07	1.61461	3.04997	[ITGB7] integrin, beta 7
ENSG00000172548	NIPAL4	0.0266503	1.61401	-1.49099	[NIPAL4] NIPA-like domain containing 4
ENSG00000177409	SAMD9L	1.84618e-07	1.6123	5.03145	[SAMD9L] sterile alpha motif domain containing 9-like
ENSG00000168995	SIGLEC7	0.00607336	1.60946	-1.57049	[SIGLEC7] sialic acid binding Ig-like lectin 7
ENSG00000161570	CCL5	9.57834e-05	1.60747	2.74188	[CCL5] chemokine (C-C motif) ligand 5
ENSG00000115163	CENPA	0.0391324	1.6068	-4.03648	[CENPA] centromere protein A
ENSG00000025708	TYMP	3.71006e-07	1.60655	4.12749	[TYMP] thymidine phosphorylase
ENSG00000124575	HIST1H1D	7.42137e-06	1.60596	2.13671	[HIST1H1D] histone cluster 1, H1d
ENSG00000087237	CETP	0.00186135	1.60444	0.734487	[CETP] cholesteryl ester transfer protein, plasma
ENSG00000213413	PVRIG	0.000230873	1.60349	0.191968	[PVRIG] poliovirus receptor related immunoglobulin domain containing
ENSG00000132681	ATP1A4	0.00571241	1.60272	-2.70897	[ATP1A4] ATPase, Na+/K+ transporting, alpha 4 polypeptide
ENSG00000173917	HOXB2	0.000506407	1.60192	-1.95098	[HOXB2] homeobox B2
ENSG00000152804	HHEX	2.99676e-05	1.5997	0.643799	[HHEX] hematopoietically expressed homeobox
ENSG00000197846	HIST1H2BF	3.15018e-05	1.59919	3.38927	[HIST1H2BF] histone cluster 1, H2bf
ENSG00000166535	A2ML1	0.0129299	1.59576	-2.64003	[A2ML1] alpha-2-macroglobulin-like 1
ENSG00000177272	KCNA3	1.74542e-07	1.59411	2.9819	[KCNA3] potassium voltage-gated channel, shaker-related subfamily, member 3
ENSG00000136250	AOAH	1.62525e-06	1.59122	3.66322	[AOAH] acyloxyacyl hydrolase (neutrophil)
ENSG00000105011	ASF1B	0.00301307	1.59077	-2.84143	[ASF1B] anti-silencing function 1B histone chaperone
ENSG00000109684	CLNK	0.000123912	1.58655	0.0550996	[CLNK] cytokine-dependent hematopoietic cell linker
ENSG00000149781	FERMT3	3.43497e-06	1.58205	2.63003	[FERMT3] fermitin family member 3
ENSG00000243649	CFB	3.01375e-06	1.58165	5.33724	[CFB] complement factor B
ENSG00000205307	SAP25	0.0232877	1.5798	-5.56983	[SAP25] Sin3A-associated protein, 25kDa
ENSG00000113368	LMNB1	8.81372e-06	1.57795	1.69384	[LMNB1] lamin B1
ENSG00000086730	LAT2	6.01118e-05	1.57752	0.501691	[LAT2] linker for activation of T cells family, member 2
ENSG00000188124	OR2AG2	0.00990403	1.5756	-2.78933	[OR2AG2] olfactory receptor, family 2, subfamily AG, member 2
ENSG00000204287	HLA-DRA	2.31402e-07	1.57456	7.4325	[HLA-DRA] major histocompatibility complex, class II, DR alpha
ENSG00000163808	KIF15	0.000227122	1.57394	-0.463769	[KIF15] kinesin family member 15
ENSG00000049768	FOXP3	9.10818e-05	1.57366	-0.527487	[FOXP3] forkhead box P3
ENSG00000198283	OR5B21	0.0251874	1.56986	-3.9436	[OR5B21] olfactory receptor, family 5, subfamily B, member 21
ENSG00000231389	HLA-DPA1	1.81611e-07	1.56926	6.66296	[HLA-DPA1] major histocompatibility complex, class II, DP alpha 1
ENSG00000105374	NKG7	0.000409154	1.56702	-1.10681	[NKG7] natural killer cell group 7 sequence
ENSG00000189350	FAM179A	0.00272407	1.56574	-2.00285	[FAM179A] family with sequence similarity 179, member A
ENSG00000116031	CD207	0.00571241	1.56286	-1.05273	[CD207] CD207 molecule, langerin
ENSG00000135074	ADAM19	6.00209e-06	1.55523	3.68429	[ADAM19] ADAM metallopeptidase domain 19
ENSG00000163687	DNASE1L3	0.000137907	1.55486	0.546006	[DNASE1L3] deoxyribonuclease I-like 3
ENSG00000198771	RCSD1	5.32217e-06	1.55462	2.20808	[RCSD1] RCSD domain containing 1
ENSG00000188596	C12ORF55	2.20408e-06	1.55375	2.69041	[C12ORF55] chromosome 12 open reading frame 55
ENSG00000197993	KEL	0.000192253	1.55256	0.85859	[KEL] Kell blood group, metallo-endopeptidase
ENSG00000111335	OAS2	8.31173e-06	1.55247	4.07313	[OAS2] 2'-5'-oligoadenylate synthetase 2, 69/71kDa
ENSG00000102524	TNFSF13B	1.0895e-06	1.55204	1.61546	[TNFSF13B] tumor necrosis factor (ligand) superfamily, member 13b
ENSG00000132514	CLEC10A	0.000262017	1.54618	1.13714	[CLEC10A] C-type lectin domain family 10, member A
ENSG00000137965	IFI44	0.000171113	1.546	4.21219	[IFI44] interferon-induced protein 44
ENSG00000165490	C11ORF82	9.43135e-06	1.54527	0.260675	[C11ORF82] chromosome 11 open reading frame 82
ENSG00000158473	CD1D	0.000628054	1.54489	-1.71993	[CD1D] CD1d molecule
ENSG00000106785	TRIM14	3.36708e-07	1.54481	2.47947	[TRIM14] tripartite motif containing 14
ENSG00000187116	LILRA5	0.015278	1.54325	-1.89024	[LILRA5] leukocyte immunoglobulin-like receptor, subfamily A (with TM domain), member 5
ENSG00000205413	SAMD9	1.33946e-07	1.54323	5.29543	[SAMD9] sterile alpha motif domain containing 9
ENSG00000136167	LCP1	5.97613e-07	1.54294	5.98507	[LCP1] lymphocyte cytosolic protein 1 (L-plastin)
ENSG00000205018	RP11-830F9.6	5.5138e-05	1.54244	2.80728	[RP11-830F9.6] Uncharacterized protein; cDNA FLJ26728 fis, clone PNC06635
ENSG00000127152	BCL11B	0.000180558	1.54148	0.362217	[BCL11B] B-cell CLL/lymphoma 11B (zinc finger protein)
ENSG00000185880	TRIM69	2.94748e-07	1.54087	0.343045	[TRIM69] tripartite motif containing 69
ENSG00000188389	PDCD1	0.00895444	1.53407	-0.460057	[PDCD1] programmed cell death 1
ENSG00000173198	CYSLTR1	1.99505e-06	1.53314	1.11269	[CYSLTR1] cysteinyl leukotriene receptor 1
ENSG00000121966	CXCR4	0.000206211	1.53299	4.9387	[CXCR4] chemokine (C-X-C motif) receptor 4
ENSG00000185862	EVI2B	2.67545e-07	1.53069	5.72571	[EVI2B] ecotropic viral integration site 2B
ENSG00000103313	MEFV	0.00190353	1.53047	-0.611441	[MEFV] Mediterranean fever
ENSG00000196611	MMP1	0.0224942	1.53	-5.22109	[MMP1] matrix metallopeptidase 1 (interstitial collagenase)
ENSG00000189233	NUGGC	5.48254e-06	1.52758	1.91186	[NUGGC] nuclear GTPase, germinal center associated
ENSG00000166670	MMP10	0.0496661	1.52739	-3.92407	[MMP10] matrix metallopeptidase 10 (stromelysin 2)
ENSG00000047457	CP	1.94537e-06	1.52214	3.24813	[CP] ceruloplasmin (ferroxidase)
ENSG00000205277	MUC12	0.000955552	1.52178	3.44997	[MUC12] mucin 12, cell surface associated
ENSG00000115590	IL1R2	0.0123348	1.52023	-0.386654	[IL1R2] interleukin 1 receptor, type II
ENSG00000177602	GSG2	0.000822035	1.51895	-0.594731	[GSG2] germ cell associated 2 (haspin)
ENSG00000110665	C11ORF21	0.00568045	1.51869	-2.00658	[C11ORF21] chromosome 11 open reading frame 21
ENSG00000197506	SLC28A3	0.000132017	1.51487	-0.343621	[SLC28A3] solute carrier family 28 (concentrative nucleoside transporter), member 3
ENSG00000115415	STAT1	2.19066e-06	1.51412	7.94043	[STAT1] signal transducer and activator of transcription 1, 91kDa
ENSG00000188558	OR2G6	0.00831376	1.51314	-5.84439	[OR2G6] olfactory receptor, family 2, subfamily G, member 6
ENSG00000138134	STAMBPL1	7.67239e-06	1.51305	1.78953	[STAMBPL1] STAM binding protein-like 1
ENSG00000024526	DEPDC1	0.0143372	1.51083	-1.96097	[DEPDC1] DEP domain containing 1
ENSG00000243811	APOBEC3D	3.49334e-06	1.50882	2.20306	[APOBEC3D] apolipoprotein B mRNA editing enzyme, catalytic polypeptide-like 3D
ENSG00000130775	THEMIS2	2.6227e-05	1.50861	1.7244	[THEMIS2] thymocyte selection associated family member 2
ENSG00000143184	XCL1	0.00311223	1.5076	-1.44745	[XCL1] chemokine (C motif) ligand 1
ENSG00000198502	HLA-DRB5	0.0030051	1.50668	5.49746	[HLA-DRB5] major histocompatibility complex, class II, DR beta 5
ENSG00000234745	HLA-B	7.5357e-07	1.50643	9.21829	[HLA-B] major histocompatibility complex, class I, B
ENSG00000234511	C5ORF58	0.00751531	1.50554	-3.61142	[C5ORF58] chromosome 5 open reading frame 58
ENSG00000172578	KLHL6	1.2261e-05	1.50299	3.18026	[KLHL6] kelch-like family member 6
ENSG00000185899	TAS2R60	0.00232641	1.50244	-2.5904	[TAS2R60] taste receptor, type 2, member 60
ENSG00000091137	SLC26A4	0.00338928	1.50233	-0.0619815	[SLC26A4] solute carrier family 26 (anion exchanger), member 4
ENSG00000223865	HLA-DPB1	4.2122e-07	1.50216	5.74181	[HLA-DPB1] major histocompatibility complex, class II, DP beta 1
ENSG00000101447	FAM83D	0.00801129	1.50209	-1.32005	[FAM83D] family with sequence similarity 83, member D
ENSG00000163618	CADPS	0.00452713	1.50177	-1.49397	[CADPS] Ca++-dependent secretion activator
ENSG00000135476	ESPL1	0.000472942	1.49944	-0.193061	[ESPL1] extra spindle pole bodies homolog 1 (S. cerevisiae)
ENSG00000271605	MILR1	0.00432449	1.49925	-1.62663	[MILR1] mast cell immunoglobulin-like receptor 1
ENSG00000072694	FCGR2B	2.47339e-05	1.49797	3.22783	[FCGR2B] Fc fragment of IgG, low affinity IIb, receptor (CD32)
ENSG00000153292	GPR110	0.00188651	1.49732	-0.58406	[GPR110] G protein-coupled receptor 110
ENSG00000139618	BRCA2	1.21928e-07	1.49727	3.63426	[BRCA2] breast cancer 2, early onset
ENSG00000100167	SEPT3	0.000750175	1.49717	-1.7645	[SEPT3] septin 3
ENSG00000140287	HDC	0.0453348	1.49432	-0.571279	[HDC] histidine decarboxylase
ENSG00000077152	UBE2T	0.0014201	1.4943	-1.24622	[UBE2T] ubiquitin-conjugating enzyme E2T (putative)
ENSG00000129277	CCL4	0.000887351	1.4933	2.06143	[CCL4] chemokine (C-C motif) ligand 4
ENSG00000105717	PBX4	0.000300241	1.49174	-1.4799	[PBX4] pre-B-cell leukemia homeobox 4
ENSG00000012223	LTF	0.00113203	1.48851	9.3177	[LTF] lactotransferrin
ENSG00000186854	TRABD2A	0.000451029	1.48758	-0.518474	[TRABD2A] TraB domain containing 2A
ENSG00000255221	CARD17	0.0337586	1.48739	-5.34765	[CARD17] caspase recruitment domain family, member 17
ENSG00000143476	DTL	0.00312444	1.48736	-0.569235	[DTL] denticleless E3 ubiquitin protein ligase homolog (Drosophila)
ENSG00000105851	PIK3CG	2.10278e-06	1.48553	3.64231	[PIK3CG] phosphatidylinositol-4,5-bisphosphate 3-kinase, catalytic subunit gamma
ENSG00000136514	RTP4	2.6387e-05	1.48116	-0.109906	[RTP4] receptor (chemosensory) transporter protein 4
ENSG00000147889	CDKN2A	0.00118228	1.47879	-1.67097	[CDKN2A] cyclin-dependent kinase inhibitor 2A
ENSG00000029534	ANK1	5.06986e-05	1.47807	0.953253	[ANK1] ankyrin 1, erythrocytic
ENSG00000108700	CCL8	0.00507153	1.47804	-1.45578	[CCL8] chemokine (C-C motif) ligand 8
ENSG00000119917	IFIT3	0.000244025	1.47619	2.50026	[IFIT3] interferon-induced protein with tetratricopeptide repeats 3
ENSG00000146670	CDCA5	0.0121759	1.4747	-2.81748	[CDCA5] cell division cycle associated 5
ENSG00000128271	ADORA2A	0.0374737	1.473	-5.18599	[ADORA2A] adenosine A2a receptor
ENSG00000089820	ARHGAP4	8.74809e-07	1.47019	3.02164	[ARHGAP4] Rho GTPase activating protein 4
ENSG00000135451	TROAP	0.00792294	1.46905	-1.28761	[TROAP] trophinin associated protein
ENSG00000170790	OR10A2	0.0307888	1.4688	-1.52806	[OR10A2] olfactory receptor, family 10, subfamily A, member 2
ENSG00000019582	CD74	4.28065e-07	1.4676	8.54077	[CD74] CD74 molecule, major histocompatibility complex, class II invariant chain
ENSG00000196091	MYBPC1	0.011889	1.46584	0.44039	[MYBPC1] myosin binding protein C, slow type
ENSG00000093072	CECR1	3.01375e-06	1.46425	4.05524	[CECR1] cat eye syndrome chromosome region, candidate 1
ENSG00000117226	GBP3	7.94814e-05	1.46394	5.14694	[GBP3] guanylate binding protein 3
ENSG00000086288	NME8	0.0034894	1.46026	-1.47806	[NME8] NME/NM23 family member 8
ENSG00000069424	KCNAB2	4.8162e-06	1.45971	2.08601	[KCNAB2] potassium voltage-gated channel, shaker-related subfamily, beta member 2
ENSG00000101336	HCK	2.25838e-06	1.45876	1.79636	[HCK] hemopoietic cell kinase
ENSG00000059804	SLC2A3	0.00146969	1.45853	3.86641	[SLC2A3] solute carrier family 2 (facilitated glucose transporter), member 3
ENSG00000137474	MYO7A	2.29843e-05	1.45767	2.2797	[MYO7A] myosin VIIA
ENSG00000173559	NABP1	3.35457e-06	1.45711	2.22033	[NABP1] nucleic acid binding protein 1
ENSG00000186818	LILRB4	7.51653e-06	1.45607	2.77287	[LILRB4] leukocyte immunoglobulin-like receptor, subfamily B (with TM and ITIM domains), member 4
ENSG00000090339	ICAM1	3.01375e-06	1.45395	2.04711	[ICAM1] intercellular adhesion molecule 1
ENSG00000064201	TSPAN32	0.000276907	1.45385	-1.58898	[TSPAN32] tetraspanin 32
ENSG00000026751	SLAMF7	8.00815e-07	1.453	4.16867	[SLAMF7] SLAM family member 7
ENSG00000174500	GCSAM	0.00026981	1.45249	-0.143835	[GCSAM] germinal center-associated, signaling and motility
ENSG00000180644	PRF1	0.000587987	1.45231	1.28085	[PRF1] perforin 1 (pore forming protein)
ENSG00000186074	CD300LF	0.00270822	1.45145	-1.36637	[CD300LF] CD300 molecule-like family member f
ENSG00000172575	RASGRP1	1.38869e-05	1.45114	2.89508	[RASGRP1] RAS guanyl releasing protein 1 (calcium and DAG-regulated)
ENSG00000186827	TNFRSF4	0.000267333	1.45054	-2.08899	[TNFRSF4] tumor necrosis factor receptor superfamily, member 4
ENSG00000115919	KYNU	8.01675e-05	1.44904	2.24724	[KYNU] kynureninase
ENSG00000134326	CMPK2	0.000389736	1.4468	2.53146	[CMPK2] cytidine monophosphate (UMP-CMP) kinase 2, mitochondrial
ENSG00000196209	SIRPB2	0.00114127	1.44415	-1.09255	[SIRPB2] signal-regulatory protein beta 2
ENSG00000173193	PARP14	2.67279e-07	1.44104	6.64183	[PARP14] poly (ADP-ribose) polymerase family, member 14
ENSG00000100055	CYTH4	9.49029e-07	1.43915	3.19002	[CYTH4] cytohesin 4
ENSG00000167850	CD300C	0.00507153	1.43795	-1.97913	[CD300C] CD300c molecule
ENSG00000107099	DOCK8	2.31244e-07	1.43709	6.9546	[DOCK8] dedicator of cytokinesis 8
ENSG00000244122	UGT1A7	0.0463225	1.43676	-5.79987	[UGT1A7] UDP glucuronosyltransferase 1 family, polypeptide A7
ENSG00000184661	CDCA2	0.0120956	1.43599	-0.742181	[CDCA2] cell division cycle associated 2
ENSG00000051341	POLQ	0.00086749	1.43569	0.232275	[POLQ] polymerase (DNA directed), theta
ENSG00000165168	CYBB	9.9929e-07	1.43409	5.65929	[CYBB] cytochrome b-245, beta polypeptide
ENSG00000197409	HIST1H3D	2.6476e-06	1.4336	3.27716	[HIST1H3D] histone cluster 1, H3d
ENSG00000121281	ADCY7	6.16037e-07	1.43258	3.77616	[ADCY7] adenylate cyclase 7
ENSG00000136040	PLXNC1	6.16037e-07	1.43225	4.41201	[PLXNC1] plexin C1
ENSG00000164483	SAMD3	0.000399198	1.43158	0.213129	[SAMD3] sterile alpha motif domain containing 3
ENSG00000173578	XCR1	0.00213356	1.42984	-0.409909	[XCR1] chemokine (C motif) receptor 1
ENSG00000104147	OIP5	0.00613835	1.42939	-2.70483	[OIP5] Opa interacting protein 5
ENSG00000180096	SEPT1	1.05277e-05	1.42722	1.55486	[SEPT1] septin 1
ENSG00000105499	PLA2G4C	4.12645e-05	1.42518	1.49786	[PLA2G4C] phospholipase A2, group IVC (cytosolic, calcium-independent)
ENSG00000118513	MYB	0.00148726	1.42424	0.777693	[MYB] v-myb avian myeloblastosis viral oncogene homolog
ENSG00000128342	LIF	0.0428758	1.42397	-2.52104	[LIF] leukemia inhibitory factor
ENSG00000057657	PRDM1	7.99277e-05	1.42369	4.37828	[PRDM1] PR domain containing 1, with ZNF domain
ENSG00000164303	ENPP6	0.00553641	1.42187	-2.71399	[ENPP6] ectonucleotide pyrophosphatase/phosphodiesterase 6
ENSG00000152766	ANKRD22	0.0021876	1.4209	-1.34391	[ANKRD22] ankyrin repeat domain 22
ENSG00000196533	C1ORF186	0.0126212	1.41879	-3.07258	[C1ORF186] chromosome 1 open reading frame 186
ENSG00000189152	GRAPL	0.0247117	1.41861	1.08599	[GRAPL] GRB2-related adaptor protein-like
ENSG00000139734	DIAPH3	0.00132673	1.4138	0.161989	[DIAPH3] diaphanous-related formin 3
ENSG00000104974	LILRA1	6.95746e-05	1.41359	0.744999	[LILRA1] leukocyte immunoglobulin-like receptor, subfamily A (with TM domain), member 1
ENSG00000187741	FANCA	3.99908e-05	1.41342	2.53521	[FANCA] Fanconi anemia, complementation group A
ENSG00000173369	C1QB	2.74641e-06	1.41246	3.67603	[C1QB] complement component 1, q subcomponent, B chain
ENSG00000010610	CD4	7.99034e-06	1.4069	2.75624	[CD4] CD4 molecule
ENSG00000104856	RELB	1.19704e-07	1.40677	1.87035	[RELB] v-rel avian reticuloendotheliosis viral oncogene homolog B
ENSG00000078081	LAMP3	5.7303e-06	1.40655	3.37456	[LAMP3] lysosomal-associated membrane protein 3
ENSG00000185155	MIXL1	0.00790293	1.40627	-2.78093	[MIXL1] Mix paired-like homeobox
ENSG00000185565	LSAMP	0.00802071	1.40532	-0.0956442	[LSAMP] limbic system-associated membrane protein
ENSG00000197238	HIST1H4J	0.00308728	1.40202	3.30191	[HIST1H4J] histone cluster 1, H4j
ENSG00000082074	FYB	8.74809e-07	1.39663	5.37816	[FYB] FYN binding protein
ENSG00000181036	FCRL6	0.0072646	1.39561	-0.964034	[FCRL6] Fc receptor-like 6
ENSG00000185885	IFITM1	1.56724e-05	1.39138	4.45168	[IFITM1] interferon induced transmembrane protein 1
ENSG00000163739	CXCL1	8.61807e-05	1.39069	-0.134961	[CXCL1] chemokine (C-X-C motif) ligand 1 (melanoma growth stimulating activity, alpha)
ENSG00000196684	HSH2D	6.65767e-07	1.39032	2.1448	[HSH2D] hematopoietic SH2 domain containing
ENSG00000077238	IL4R	2.12339e-06	1.38944	3.09934	[IL4R] interleukin 4 receptor
ENSG00000132965	ALOX5AP	1.08124e-05	1.38754	2.08015	[ALOX5AP] arachidonate 5-lipoxygenase-activating protein
ENSG00000137259	HIST1H2AB	0.00191458	1.38735	-0.37464	[HIST1H2AB] histone cluster 1, H2ab
ENSG00000183598	HIST2H3D	0.00652376	1.38719	0.434369	[HIST2H3D] histone cluster 2, H3d
ENSG00000213088	DARC	0.000168169	1.38636	2.49869	[DARC] Duffy blood group, atypical chemokine receptor
ENSG00000138642	HERC6	0.000142372	1.38462	4.3844	[HERC6] HECT and RLD domain containing E3 ubiquitin protein ligase family member 6
ENSG00000250349	TM4SF2	0.0164916	1.38391	1.34879	[TM4SF2] Uncharacterized protein; cDNA FLJ59144, highly similar to Tetraspanin-7
ENSG00000130303	BST2	0.000109815	1.38229	2.62713	[BST2] bone marrow stromal cell antigen 2
ENSG00000112742	TTK	0.00144033	1.37993	-0.100226	[TTK] TTK protein kinase
ENSG00000174837	EMR1	0.000935951	1.37981	-1.61763	[EMR1] egf-like module containing, mucin-like, hormone receptor-like 1
ENSG00000158077	NLRP14	0.000192253	1.37926	0.174815	[NLRP14] NLR family, pyrin domain containing 14
ENSG00000068489	PRR11	0.000357565	1.37846	0.465208	[PRR11] proline rich 11
ENSG00000011426	ANLN	0.00187011	1.37726	-0.233249	[ANLN] anillin, actin binding protein
ENSG00000139187	KLRG1	0.000373735	1.37672	-0.113473	[KLRG1] killer cell lectin-like receptor subfamily G, member 1
ENSG00000163376	KBTBD8	6.42594e-05	1.37487	1.09228	[KBTBD8] kelch repeat and BTB (POZ) domain containing 8
ENSG00000131355	EMR3	0.0478082	1.37273	-1.06971	[EMR3] egf-like module containing, mucin-like, hormone receptor-like 3
ENSG00000135604	STX11	0.000253247	1.37191	-0.0748273	[STX11] syntaxin 11
ENSG00000151651	ADAM8	5.22853e-05	1.3692	0.753998	[ADAM8] ADAM metallopeptidase domain 8
ENSG00000137841	PLCB2	2.91557e-07	1.3678	4.00702	[PLCB2] phospholipase C, beta 2
ENSG00000126882	FAM78A	5.75854e-06	1.36553	0.740551	[FAM78A] family with sequence similarity 78, member A
ENSG00000164694	FNDC1	0.0104792	1.36487	-0.383592	[FNDC1] fibronectin type III domain containing 1
ENSG00000175489	LRRC25	3.76314e-05	1.36195	-1.01524	[LRRC25] leucine rich repeat containing 25
ENSG00000171608	PIK3CD	4.95659e-06	1.36174	4.22247	[PIK3CD] phosphatidylinositol-4,5-bisphosphate 3-kinase, catalytic subunit delta
ENSG00000172379	ARNT2	6.13987e-06	1.36011	1.82322	[ARNT2] aryl-hydrocarbon receptor nuclear translocator 2
ENSG00000081052	COL4A4	5.97613e-07	1.35947	3.3853	[COL4A4] collagen, type IV, alpha 4
ENSG00000100365	NCF4	2.0902e-05	1.35842	2.8836	[NCF4] neutrophil cytosolic factor 4, 40kDa
ENSG00000111913	FAM65B	4.20992e-05	1.358	3.79977	[FAM65B] family with sequence similarity 65, member B
ENSG00000175040	CHST2	4.47047e-05	1.35716	0.586169	[CHST2] carbohydrate (N-acetylglucosamine-6-O) sulfotransferase 2
ENSG00000183310	OR2T34	0.0278214	1.3567	-5.96825	[OR2T34] olfactory receptor, family 2, subfamily T, member 34
ENSG00000197249	SERPINA1	2.23769e-05	1.35647	2.79295	[SERPINA1] serpin peptidase inhibitor, clade A (alpha-1 antiproteinase, antitrypsin), member 1
ENSG00000188820	FAM26F	0.00227159	1.35636	-0.194435	[FAM26F] family with sequence similarity 26, member F
ENSG00000170312	CDK1	0.000572953	1.35617	-0.155395	[CDK1] cyclin-dependent kinase 1
ENSG00000171241	SHCBP1	0.00230837	1.35563	-0.0884926	[SHCBP1] SHC SH2-domain binding protein 1
ENSG00000113749	HRH2	0.000306899	1.35464	-0.617255	[HRH2] histamine receptor H2
ENSG00000000938	FGR	8.87478e-05	1.35013	1.29411	[FGR] feline Gardner-Rasheed sarcoma viral oncogene homolog
ENSG00000110448	CD5	3.31088e-05	1.3493	1.76081	[CD5] CD5 molecule
ENSG00000122877	EGR2	0.037717	1.34867	2.24423	[EGR2] early growth response 2
ENSG00000144130	NT5DC4	0.0240338	1.34853	-5.57088	[NT5DC4] 5'-nucleotidase domain containing 4
ENSG00000097046	CDC7	0.000284535	1.3443	0.293743	[CDC7] cell division cycle 7
ENSG00000089127	OAS1	0.00017807	1.34276	4.11282	[OAS1] 2'-5'-oligoadenylate synthetase 1, 40/46kDa
ENSG00000183486	MX2	5.94817e-06	1.34229	3.2375	[MX2] myxovirus (influenza virus) resistance 2 (mouse)
ENSG00000160326	SLC2A6	0.000282808	1.33928	-0.748521	[SLC2A6] solute carrier family 2 (facilitated glucose transporter), member 6
ENSG00000198223	CSF2RA	2.91557e-07	1.33921	3.84977	[CSF2RA] colony stimulating factor 2 receptor, alpha, low-affinity (granulocyte-macrophage)
ENSG00000112137	PHACTR1	6.1043e-05	1.33716	0.681839	[PHACTR1] phosphatase and actin regulator 1
ENSG00000137628	DDX60	2.5419e-05	1.33575	5.66181	[DDX60] DEAD (Asp-Glu-Ala-Asp) box polypeptide 60
ENSG00000155465	SLC7A7	5.12184e-07	1.33491	3.54482	[SLC7A7] solute carrier family 7 (amino acid transporter light chain, y+L system), member 7
ENSG00000196664	TLR7	7.43534e-07	1.32994	2.87392	[TLR7] toll-like receptor 7
ENSG00000257242	C12ORF79	0.019072	1.32978	-3.01435	[C12ORF79] chromosome 12 open reading frame 79
ENSG00000125538	IL1B	0.000271423	1.32868	1.34665	[IL1B] interleukin 1, beta
ENSG00000055163	CYFIP2	2.62326e-06	1.3284	4.92409	[CYFIP2] cytoplasmic FMR1 interacting protein 2
ENSG00000214325	AC025287.1	0.0447322	1.328	-5.0096	[AC025287.1] Uncharacterized protein
ENSG00000197459	HIST1H2BH	0.000216449	1.32739	3.38245	[HIST1H2BH] histone cluster 1, H2bh
ENSG00000170571	EMB	6.60883e-06	1.32667	3.69926	[EMB] embigin
ENSG00000189430	NCR1	0.0491783	1.32296	-3.16034	[NCR1] natural cytotoxicity triggering receptor 1
ENSG00000110876	SELPLG	2.36199e-06	1.31994	4.34809	[SELPLG] selectin P ligand
ENSG00000135838	NPL	3.9147e-05	1.31973	2.0741	[NPL] N-acetylneuraminate pyruvate lyase (dihydrodipicolinate synthase)
ENSG00000206503	HLA-A	6.17871e-07	1.31878	8.50509	[HLA-A] major histocompatibility complex, class I, A
ENSG00000111801	BTN3A3	2.76115e-07	1.31678	4.89657	[BTN3A3] butyrophilin, subfamily 3, member A3
ENSG00000023445	BIRC3	3.32262e-07	1.31451	5.05476	[BIRC3] baculoviral IAP repeat containing 3
ENSG00000145779	TNFAIP8	1.17181e-05	1.31435	2.6927	[TNFAIP8] tumor necrosis factor, alpha-induced protein 8
ENSG00000130208	APOC1	0.00303732	1.31237	1.00645	[APOC1] apolipoprotein C-I
ENSG00000213889	PPM1N	0.00164063	1.31229	-2.45211	[PPM1N] protein phosphatase, Mg2+/Mn2+ dependent, 1N (putative)
ENSG00000122862	SRGN	2.86556e-06	1.31183	4.20493	[SRGN] serglycin
ENSG00000075340	ADD2	0.000907392	1.31159	-1.05584	[ADD2] adducin 2 (beta)
ENSG00000135127	CCDC64	0.000368123	1.31153	0.893369	[CCDC64] coiled-coil domain containing 64
ENSG00000100767	PAPLN	1.81763e-05	1.30847	1.8037	[PAPLN] papilin, proteoglycan-like sulfated glycoprotein
ENSG00000012779	ALOX5	2.03761e-06	1.30792	3.50375	[ALOX5] arachidonate 5-lipoxygenase
ENSG00000166803	KIAA0101	0.0262677	1.30741	-2.21339	[KIAA0101] KIAA0101
ENSG00000156127	BATF	0.000364959	1.30664	-0.337929	[BATF] basic leucine zipper transcription factor, ATF-like
ENSG00000028137	TNFRSF1B	6.08559e-06	1.30419	2.61228	[TNFRSF1B] tumor necrosis factor receptor superfamily, member 1B
ENSG00000105371	ICAM4	0.0101189	1.30231	-2.45223	[ICAM4] intercellular adhesion molecule 4 (Landsteiner-Wiener blood group)
ENSG00000164440	TXLNB	0.00104335	1.30199	0.175642	[TXLNB] taxilin beta
ENSG00000070882	OSBPL3	2.31402e-07	1.30184	3.5819	[OSBPL3] oxysterol binding protein-like 3
ENSG00000126246	IGFLR1	1.47823e-06	1.30084	0.414247	[IGFLR1] IGF-like family receptor 1
ENSG00000196329	GIMAP5	3.14494e-06	1.3002	2.75722	[GIMAP5] GTPase, IMAP family member 5
ENSG00000138795	LEF1	0.000267745	1.29977	2.50408	[LEF1] lymphoid enhancer-binding factor 1
ENSG00000077420	APBB1IP	8.50989e-06	1.29759	4.24653	[APBB1IP] amyloid beta (A4) precursor protein-binding, family B, member 1 interacting protein
ENSG00000171631	P2RY6	0.000156304	1.29754	-0.387848	[P2RY6] pyrimidinergic receptor P2Y, G-protein coupled, 6
ENSG00000164604	GPR85	0.0439838	1.29729	-0.68761	[GPR85] G protein-coupled receptor 85
ENSG00000145416	MARCH1	3.83056e-06	1.29324	1.85735	[MARCH1] membrane-associated ring finger (C3HC4) 1, E3 ubiquitin protein ligase
ENSG00000089639	GMIP	8.06316e-07	1.29311	2.32809	[GMIP] GEM interacting protein
ENSG00000131042	LILRB2	2.1799e-05	1.29287	2.47207	[LILRB2] leukocyte immunoglobulin-like receptor, subfamily B (with TM and ITIM domains), member 2
ENSG00000120278	PLEKHG1	7.81122e-06	1.29276	3.43645	[PLEKHG1] pleckstrin homology domain containing, family G (with RhoGef domain) member 1
ENSG00000102384	CENPI	0.00126001	1.29254	-0.445264	[CENPI] centromere protein I
ENSG00000197410	DCHS2	0.000211156	1.29117	1.24871	[DCHS2] dachsous cadherin-related 2
ENSG00000125347	IRF1	1.47938e-06	1.28876	3.9121	[IRF1] interferon regulatory factor 1
ENSG00000265118	CTD-2370N5.3	6.69327e-06	1.28347	1.8433	\N []
ENSG00000167083	GNGT2	0.0235957	1.2834	-2.43782	[GNGT2] guanine nucleotide binding protein (G protein), gamma transducing activity polypeptide 2
ENSG00000179934	CCR8	0.00874941	1.28317	-2.07731	[CCR8] chemokine (C-C motif) receptor 8
ENSG00000101194	SLC17A9	5.75335e-06	1.28268	1.89873	[SLC17A9] solute carrier family 17 (vesicular nucleotide transporter), member 9
ENSG00000049192	ADAMTS6	0.0010357	1.28159	0.532111	[ADAMTS6] ADAM metallopeptidase with thrombospondin type 1 motif, 6
ENSG00000112936	C7	0.000304224	1.28098	4.93697	[C7] complement component 7
ENSG00000167261	DPEP2	0.00121447	1.28049	0.399837	[DPEP2] dipeptidase 2
ENSG00000248712	CCDC153	0.0254075	1.27998	-3.06421	[CCDC153] coiled-coil domain containing 153
ENSG00000213928	IRF9	9.93883e-06	1.27916	4.16366	[IRF9] interferon regulatory factor 9
ENSG00000170542	SERPINB9	9.4673e-06	1.27723	2.23849	[SERPINB9] serpin peptidase inhibitor, clade B (ovalbumin), member 9
ENSG00000184933	OR6A2	0.0164048	1.27718	-2.03521	[OR6A2] olfactory receptor, family 6, subfamily A, member 2
ENSG00000166428	PLD4	6.34748e-05	1.27422	1.38637	[PLD4] phospholipase D family, member 4
ENSG00000170803	OR2AG1	0.0405971	1.27297	-3.46337	[OR2AG1] olfactory receptor, family 2, subfamily AG, member 1
ENSG00000106462	EZH2	8.82237e-06	1.26999	1.93657	[EZH2] enhancer of zeste homolog 2 (Drosophila)
ENSG00000086300	SNX10	0.00116535	1.26985	0.435884	[SNX10] sorting nexin 10
ENSG00000213658	LAT	0.000116813	1.26586	0.651155	[LAT] linker for activation of T cells
ENSG00000160712	IL6R	4.53992e-06	1.26513	2.70658	[IL6R] interleukin 6 receptor
ENSG00000197646	PDCD1LG2	7.82648e-05	1.26496	0.867901	[PDCD1LG2] programmed cell death 1 ligand 2
ENSG00000164611	PTTG1	0.000544056	1.26385	1.16797	[PTTG1] pituitary tumor-transforming 1
ENSG00000172349	IL16	6.60883e-06	1.26266	4.53789	[IL16] interleukin 16
ENSG00000177721	ANXA2R	0.000559354	1.2626	-1.45016	[ANXA2R] annexin A2 receptor
ENSG00000204482	LST1	0.000160151	1.26049	1.26108	[LST1] leukocyte specific transcript 1
ENSG00000161905	ALOX15	0.0318623	1.25816	-2.55126	[ALOX15] arachidonate 15-lipoxygenase
ENSG00000116191	RALGPS2	3.83056e-06	1.25731	4.2177	[RALGPS2] Ral GEF with PH domain and SH3 binding motif 2
ENSG00000171522	PTGER4	2.62464e-05	1.25633	1.15798	[PTGER4] prostaglandin E receptor 4 (subtype EP4)
ENSG00000136492	BRIP1	0.00114008	1.25611	1.57091	[BRIP1] BRCA1 interacting protein C-terminal helicase 1
ENSG00000235568	NFAM1	0.00451942	1.25529	-0.0130453	[NFAM1] NFAT activating protein with ITAM motif 1
ENSG00000187688	TRPV2	9.01084e-06	1.25459	1.96528	[TRPV2] transient receptor potential cation channel, subfamily V, member 2
ENSG00000162654	GBP4	1.2228e-05	1.25298	3.85624	[GBP4] guanylate binding protein 4
ENSG00000066336	SPI1	4.30265e-06	1.2513	2.45683	[SPI1] spleen focus forming virus (SFFV) proviral integration oncogene
ENSG00000133321	RARRES3	1.21922e-05	1.25098	3.00572	[RARRES3] retinoic acid receptor responder (tazarotene induced) 3
ENSG00000161911	TREML1	0.0126222	1.25071	-1.76211	[TREML1] triggering receptor expressed on myeloid cells-like 1
ENSG00000106560	GIMAP2	1.59426e-05	1.24956	1.378	[GIMAP2] GTPase, IMAP family member 2
ENSG00000110031	LPXN	5.69076e-06	1.24549	2.87312	[LPXN] leupaxin
ENSG00000106565	TMEM176B	2.74527e-05	1.24545	3.17946	[TMEM176B] transmembrane protein 176B
ENSG00000135439	AGAP2	7.81122e-06	1.24225	1.99479	[AGAP2] ArfGAP with GTPase domain, ankyrin repeat and PH domain 2
ENSG00000182572	HIST1H3I	0.000134961	1.24186	2.00667	[HIST1H3I] histone cluster 1, H3i
ENSG00000122224	LY9	1.53711e-05	1.24108	2.98078	[LY9] lymphocyte antigen 9
ENSG00000198019	FCGR1B	0.0319358	1.24091	0.420633	[FCGR1B] Fc fragment of IgG, high affinity Ib, receptor (CD64)
ENSG00000176890	TYMS	0.000685002	1.23991	-0.0806806	[TYMS] thymidylate synthetase
ENSG00000197943	PLCG2	3.26354e-07	1.23956	5.24383	[PLCG2] phospholipase C, gamma 2 (phosphatidylinositol-specific)
ENSG00000160219	GAB3	2.13027e-06	1.23709	1.62895	[GAB3] GRB2-associated binding protein 3
ENSG00000197914	HIST1H4K	0.00168536	1.23708	3.10588	[HIST1H4K] histone cluster 1, H4k
ENSG00000204257	HLA-DMA	1.5641e-06	1.23562	5.704	[HLA-DMA] major histocompatibility complex, class II, DM alpha
ENSG00000163131	CTSS	5.60788e-07	1.23525	4.99959	[CTSS] cathepsin S
ENSG00000179750	APOBEC3B	0.00117201	1.23437	0.212815	[APOBEC3B] apolipoprotein B mRNA editing enzyme, catalytic polypeptide-like 3B
ENSG00000101342	TLDC2	0.000572007	1.2331	-0.196749	[TLDC2] TBC/LysM-associated domain containing 2
ENSG00000144218	AFF3	6.71197e-05	1.23033	3.43605	[AFF3] AF4/FMR2 family, member 3
ENSG00000111679	PTPN6	2.9195e-06	1.22982	5.21351	[PTPN6] protein tyrosine phosphatase, non-receptor type 6
ENSG00000197353	LYPD2	0.0219276	1.22774	-6.02976	[LYPD2] LY6/PLAUR domain containing 2
ENSG00000160999	SH2B2	0.000497111	1.22746	-0.21008	[SH2B2] SH2B adaptor protein 2
ENSG00000135899	SP110	2.67545e-07	1.22083	5.34096	[SP110] SP110 nuclear body protein
ENSG00000123975	CKS2	0.000260957	1.2197	-0.643086	[CKS2] CDC28 protein kinase regulatory subunit 2
ENSG00000141574	SECTM1	8.81565e-06	1.21784	1.09129	[SECTM1] secreted and transmembrane 1
ENSG00000273047	RP4-583P15.14	0.00684061	1.21758	-1.2441	[RP4-583P15.14] SLC2A4 regulator
ENSG00000112799	LY86	0.000545309	1.21672	-0.0411989	[LY86] lymphocyte antigen 86
ENSG00000026103	FAS	2.81091e-06	1.2141	4.06347	[FAS] Fas cell surface death receptor
ENSG00000130812	ANGPTL6	0.00885739	1.21267	-1.93027	[ANGPTL6] angiopoietin-like 6
ENSG00000173372	C1QA	1.60555e-05	1.21264	4.28001	[C1QA] complement component 1, q subcomponent, A chain
ENSG00000132274	TRIM22	1.25894e-06	1.21254	5.57668	[TRIM22] tripartite motif containing 22
ENSG00000069493	CLEC2D	1.32495e-05	1.21173	3.07203	[CLEC2D] C-type lectin domain family 2, member D
ENSG00000072818	ACAP1	5.0006e-06	1.2115	3.46484	[ACAP1] ArfGAP with coiled-coil, ankyrin repeat and PH domains 1
ENSG00000142347	MYO1F	1.92391e-06	1.20849	4.26953	[MYO1F] myosin IF
ENSG00000174175	SELP	9.14503e-05	1.20706	2.14484	[SELP] selectin P (granule membrane protein 140kDa, antigen CD62)
ENSG00000169884	WNT10B	0.000712639	1.20678	-1.00472	[WNT10B] wingless-type MMTV integration site family, member 10B
ENSG00000056558	TRAF1	1.28719e-05	1.2065	1.86983	[TRAF1] TNF receptor-associated factor 1
ENSG00000106066	CPVL	0.000168169	1.20524	3.16312	[CPVL] carboxypeptidase, vitellogenic-like
ENSG00000121552	CSTA	0.00243728	1.20269	0.505072	[CSTA] cystatin A (stefin A)
ENSG00000138496	PARP9	2.57763e-06	1.20152	5.12728	[PARP9] poly (ADP-ribose) polymerase family, member 9
ENSG00000138160	KIF11	0.00176506	1.19751	1.17263	[KIF11] kinesin family member 11
ENSG00000005102	MEOX1	0.000470553	1.19725	-2.01036	[MEOX1] mesenchyme homeobox 1
ENSG00000173083	HPSE	0.000252209	1.1966	-0.03945	[HPSE] heparanase
ENSG00000112232	KHDRBS2	0.0219941	1.19579	-1.91545	[KHDRBS2] KH domain containing, RNA binding, signal transduction associated 2
ENSG00000161681	SHANK1	0.0112854	1.19563	-1.24899	[SHANK1] SH3 and multiple ankyrin repeat domains 1
ENSG00000239713	APOBEC3G	1.11602e-05	1.19524	2.80309	[APOBEC3G] apolipoprotein B mRNA editing enzyme, catalytic polypeptide-like 3G
ENSG00000108691	CCL2	8.2413e-05	1.19057	2.73051	[CCL2] chemokine (C-C motif) ligand 2
ENSG00000151702	FLI1	9.45361e-07	1.19025	4.30125	[FLI1] Fli-1 proto-oncogene, ETS transcription factor
ENSG00000117228	GBP1	5.22853e-05	1.18968	5.33918	[GBP1] guanylate binding protein 1, interferon-inducible
ENSG00000184022	OR2T10	0.0474226	1.18958	-5.80667	[OR2T10] olfactory receptor, family 2, subfamily T, member 10
ENSG00000196176	HIST1H4A	0.00585806	1.18925	-0.349497	[HIST1H4A] histone cluster 1, H4a
ENSG00000102096	PIM2	0.0004507	1.18679	3.29452	[PIM2] pim-2 oncogene
ENSG00000008516	MMP25	0.00379147	1.18636	-1.80197	[MMP25] matrix metallopeptidase 25
ENSG00000159189	C1QC	1.0089e-05	1.1843	3.51573	[C1QC] complement component 1, q subcomponent, C chain
ENSG00000007129	CEACAM21	0.000854581	1.18353	-0.107317	[CEACAM21] carcinoembryonic antigen-related cell adhesion molecule 21
ENSG00000110777	POU2AF1	3.31922e-05	1.18267	3.308	[POU2AF1] POU class 2 associating factor 1
ENSG00000167513	CDT1	0.00541492	1.18219	-1.44534	[CDT1] chromatin licensing and DNA replication factor 1
ENSG00000121621	KIF18A	0.00146732	1.18168	0.360633	[KIF18A] kinesin family member 18A
ENSG00000174004	NRROS	4.16495e-05	1.17984	1.03882	[NRROS] negative regulator of reactive oxygen species
ENSG00000072786	STK10	2.33949e-06	1.17794	3.53069	[STK10] serine/threonine kinase 10
ENSG00000089327	FXYD5	1.09631e-06	1.17739	4.35584	[FXYD5] FXYD domain containing ion transport regulator 5
ENSG00000168242	HIST1H2BI	0.000225062	1.17583	3.30263	[HIST1H2BI] histone cluster 1, H2bi
ENSG00000152784	PRDM8	0.000208224	1.1747	-0.0908328	[PRDM8] PR domain containing 8
ENSG00000124508	BTN2A2	2.47198e-07	1.17468	4.06896	[BTN2A2] butyrophilin, subfamily 2, member A2
ENSG00000169413	RNASE6	8.03655e-05	1.17406	1.36664	[RNASE6] ribonuclease, RNase A family, k6
ENSG00000197142	ACSL5	1.50226e-06	1.17296	3.78018	[ACSL5] acyl-CoA synthetase long-chain family member 5
ENSG00000163565	IFI16	3.26354e-07	1.17278	5.97345	[IFI16] interferon, gamma-inducible protein 16
ENSG00000118503	TNFAIP3	4.87686e-07	1.17261	4.59928	[TNFAIP3] tumor necrosis factor, alpha-induced protein 3
ENSG00000169031	COL4A3	0.000107457	1.17202	3.09633	[COL4A3] collagen, type IV, alpha 3 (Goodpasture antigen)
ENSG00000131196	NFATC1	0.000135168	1.17106	2.14263	[NFATC1] nuclear factor of activated T-cells, cytoplasmic, calcineurin-dependent 1
ENSG00000135094	SDS	0.00368261	1.16855	-2.761	[SDS] serine dehydratase
ENSG00000129810	SGOL1	0.000859998	1.16849	-0.510812	[SGOL1] shugoshin-like 1 (S. pombe)
ENSG00000146112	PPP1R18	1.00443e-06	1.16845	3.44177	[PPP1R18] protein phosphatase 1, regulatory subunit 18
ENSG00000120262	CCDC170	0.000367364	1.16768	-0.198279	[CCDC170] coiled-coil domain containing 170
ENSG00000216490	IFI30	3.76923e-06	1.16696	3.63771	[IFI30] interferon, gamma-inducible protein 30
ENSG00000104689	TNFRSF10A	7.57469e-06	1.16158	1.97716	[TNFRSF10A] tumor necrosis factor receptor superfamily, member 10a
ENSG00000196136	SERPINA3	0.00610465	1.15946	4.04636	[SERPINA3] serpin peptidase inhibitor, clade A (alpha-1 antiproteinase, antitrypsin), member 3
ENSG00000151490	PTPRO	3.77955e-05	1.15895	1.63126	[PTPRO] protein tyrosine phosphatase, receptor type, O
ENSG00000134954	ETS1	4.02838e-06	1.15455	4.5368	[ETS1] v-ets avian erythroblastosis virus E26 oncogene homolog 1
ENSG00000104998	IL27RA	6.49508e-05	1.15327	1.00876	[IL27RA] interleukin 27 receptor, alpha
ENSG00000163154	TNFAIP8L2	0.00165	1.15291	-1.23623	[TNFAIP8L2] tumor necrosis factor, alpha-induced protein 8-like 2
ENSG00000214212	C19ORF38	0.00432243	1.1514	-2.05748	[C19ORF38] chromosome 19 open reading frame 38
ENSG00000225885	AC023590.1	0.0481044	1.15062	-2.30676	[AC023590.1] Uncharacterized protein
ENSG00000162692	VCAM1	0.000130924	1.15034	3.37121	[VCAM1] vascular cell adhesion molecule 1
ENSG00000132182	NUP210	5.01041e-07	1.14972	5.19242	[NUP210] nucleoporin 210kDa
ENSG00000051180	RAD51	0.0101355	1.14881	-0.497322	[RAD51] RAD51 recombinase
ENSG00000106483	SFRP4	0.018782	1.14658	1.52766	[SFRP4] secreted frizzled-related protein 4
ENSG00000139725	RHOF	9.18008e-05	1.1465	1.36829	[RHOF] ras homolog family member F (in filopodia)
ENSG00000110427	KIAA1549L	0.00593473	1.14521	-0.670096	[KIAA1549L] KIAA1549-like
ENSG00000171700	RGS19	3.35875e-05	1.14428	-0.143854	[RGS19] regulator of G-protein signaling 19
ENSG00000188910	GJB3	0.0147753	1.14319	-1.32425	[GJB3] gap junction protein, beta 3, 31kDa
ENSG00000157765	SLC34A2	0.00115089	1.14293	3.93158	[SLC34A2] solute carrier family 34 (type II sodium/phosphate contransporter), member 2
ENSG00000165457	FOLR2	0.000244718	1.14262	1.81052	[FOLR2] folate receptor 2 (fetal)
ENSG00000248710	RP11-432B6.3	0.000836938	1.14179	1.43644	[RP11-432B6.3] Uncharacterized protein
ENSG00000124126	PREX1	7.5357e-07	1.14013	4.83164	[PREX1] phosphatidylinositol-3,4,5-trisphosphate-dependent Rac exchange factor 1
ENSG00000254709	IGLL5	0.000338861	1.13926	8.0601	[IGLL5] immunoglobulin lambda-like polypeptide 5
ENSG00000205744	DENND1C	2.41661e-06	1.13737	2.55707	[DENND1C] DENN/MADD domain containing 1C
ENSG00000110077	MS4A6A	1.20797e-05	1.13585	3.98936	[MS4A6A] membrane-spanning 4-domains, subfamily A, member 6A
ENSG00000002933	TMEM176A	0.000125931	1.13584	1.69421	[TMEM176A] transmembrane protein 176A
ENSG00000138378	STAT4	4.12645e-05	1.13528	2.6261	[STAT4] signal transducer and activator of transcription 4
ENSG00000169508	GPR183	3.31922e-05	1.13331	3.62732	[GPR183] G protein-coupled receptor 183
ENSG00000157193	LRP8	0.000232068	1.12957	1.17268	[LRP8] low density lipoprotein receptor-related protein 8, apolipoprotein e receptor
ENSG00000187951	ARHGAP11B	0.000306474	1.12847	1.85907	[ARHGAP11B] Rho GTPase activating protein 11B
ENSG00000102032	RENBP	0.000770471	1.12838	-0.0936582	[RENBP] renin binding protein
ENSG00000102837	OLFM4	0.0340441	1.12753	2.92181	[OLFM4] olfactomedin 4
ENSG00000214402	LCNL1	0.0216594	1.12709	-1.80283	[LCNL1] lipocalin-like 1
ENSG00000198846	TOX	0.000201764	1.12672	2.39528	[TOX] thymocyte selection-associated high mobility group box
ENSG00000196226	HIST1H2BB	0.0140093	1.12593	1.42185	[HIST1H2BB] histone cluster 1, H2bb
ENSG00000204296	C6ORF10	0.00182864	1.1259	1.50787	[C6ORF10] chromosome 6 open reading frame 10
ENSG00000204267	TAP2	1.77509e-06	1.12434	4.44331	[TAP2] transporter 2, ATP-binding cassette, sub-family B (MDR/TAP)
ENSG00000204525	HLA-C	2.45488e-05	1.12432	8.28036	[HLA-C] major histocompatibility complex, class I, C
ENSG00000158869	FCER1G	5.69076e-06	1.12115	2.34292	[FCER1G] Fc fragment of IgE, high affinity I, receptor for; gamma polypeptide
ENSG00000108798	ABI3	3.8617e-05	1.12022	0.732124	[ABI3] ABI family, member 3
ENSG00000185291	IL3RA	0.00011153	1.11339	2.13938	[IL3RA] interleukin 3 receptor, alpha (low affinity)
ENSG00000121797	CCRL2	0.000712908	1.11339	-0.132181	[CCRL2] chemokine (C-C motif) receptor-like 2
ENSG00000167077	MEI1	6.3259e-05	1.11338	2.42151	[MEI1] meiosis inhibitor 1
ENSG00000023902	PLEKHO1	7.78633e-06	1.1123	2.90315	[PLEKHO1] pleckstrin homology domain containing, family O member 1
ENSG00000129226	CD68	1.08364e-05	1.11099	4.92099	[CD68] CD68 molecule
ENSG00000084070	SMAP2	1.00443e-06	1.10942	4.17943	[SMAP2] small ArfGAP2
ENSG00000073849	ST6GAL1	2.41684e-06	1.10831	4.31566	[ST6GAL1] ST6 beta-galactosamide alpha-2,6-sialyltranferase 1
ENSG00000091592	NLRP1	1.23883e-05	1.10825	4.50983	[NLRP1] NLR family, pyrin domain containing 1
ENSG00000129667	RHBDF2	1.40587e-06	1.10778	3.07233	[RHBDF2] rhomboid 5 homolog 2 (Drosophila)
ENSG00000249240	AC069368.3	0.000226591	1.10685	1.12782	[AC069368.3] Uncharacterized protein
ENSG00000143110	C1ORF162	4.95949e-05	1.10483	2.71604	[C1ORF162] chromosome 1 open reading frame 162
ENSG00000179144	GIMAP7	3.8617e-05	1.1037	2.57648	[GIMAP7] GTPase, IMAP family member 7
ENSG00000142102	ATHL1	5.89873e-06	1.10234	3.11444	[ATHL1] ATH1, acid trehalase-like 1 (yeast)
ENSG00000204264	PSMB8	1.3615e-06	1.10234	4.64341	[PSMB8] proteasome (prosome, macropain) subunit, beta type, 8
ENSG00000162888	C1ORF147	0.000976417	1.10206	-1.42601	[C1ORF147] chromosome 1 open reading frame 147
ENSG00000169403	PTAFR	7.82648e-05	1.10113	1.35652	[PTAFR] platelet-activating factor receptor
ENSG00000156587	UBE2L6	3.65799e-06	1.10044	4.02342	[UBE2L6] ubiquitin-conjugating enzyme E2L 6
ENSG00000150637	CD226	2.95144e-05	1.0989	1.30591	[CD226] CD226 molecule
ENSG00000133574	GIMAP4	2.50921e-05	1.09754	2.92029	[GIMAP4] GTPase, IMAP family member 4
ENSG00000115935	WIPF1	3.43497e-06	1.09726	4.7941	[WIPF1] WAS/WASL interacting protein family, member 1
ENSG00000213809	KLRK1	0.016626	1.09474	0.947705	[KLRK1] killer cell lectin-like receptor subfamily K, member 1
ENSG00000134757	DSG3	0.0342423	1.09322	-0.872016	[DSG3] desmoglein 3
ENSG00000214900	C14ORF182	0.00765686	1.09255	-1.74274	[C14ORF182] chromosome 14 open reading frame 182
ENSG00000185697	MYBL1	0.00355879	1.09126	1.14499	[MYBL1] v-myb avian myeloblastosis viral oncogene homolog-like 1
ENSG00000125384	PTGER2	0.00240697	1.09082	-1.10763	[PTGER2] prostaglandin E receptor 2 (subtype EP2), 53kDa
ENSG00000007264	MATK	0.0119402	1.08878	-0.81502	[MATK] megakaryocyte-associated tyrosine kinase
ENSG00000181804	SLC9A9	7.42137e-06	1.08808	3.92049	[SLC9A9] solute carrier family 9, subfamily A (NHE9, cation proton antiporter 9), member 9
ENSG00000181617	FDCSP	0.0441949	1.0878	5.89843	[FDCSP] follicular dendritic cell secreted protein
ENSG00000104903	LYL1	0.000976417	1.08776	-1.48367	[LYL1] lymphoblastic leukemia derived sequence 1
ENSG00000105329	TGFB1	3.63074e-06	1.08772	3.62801	[TGFB1] transforming growth factor, beta 1
ENSG00000197385	ZNF860	5.51962e-05	1.08764	3.7782	[ZNF860] zinc finger protein 860
ENSG00000125354	SEPT6	3.46718e-06	1.08716	4.02835	[SEPT6] septin 6
ENSG00000146232	NFKBIE	2.83108e-06	1.087	1.45654	[NFKBIE] nuclear factor of kappa light polypeptide gene enhancer in B-cells inhibitor, epsilon
ENSG00000111728	ST8SIA1	0.00080129	1.08629	1.36962	[ST8SIA1] ST8 alpha-N-acetyl-neuraminide alpha-2,8-sialyltransferase 1
ENSG00000172215	CXCR6	1.78029e-06	1.0852	1.36238	[CXCR6] chemokine (C-X-C motif) receptor 6
ENSG00000150681	RGS18	0.00059193	1.08267	0.547554	[RGS18] regulator of G-protein signaling 18
ENSG00000100379	KCTD17	0.000576842	1.08097	-0.0634543	[KCTD17] potassium channel tetramerization domain containing 17
ENSG00000058335	RASGRF1	0.0238802	1.07804	-0.336873	[RASGRF1] Ras protein-specific guanine nucleotide-releasing factor 1
ENSG00000110079	MS4A4A	6.42594e-05	1.07583	1.62893	[MS4A4A] membrane-spanning 4-domains, subfamily A, member 4A
ENSG00000177575	CD163	4.20992e-05	1.0745	4.20671	[CD163] CD163 molecule
ENSG00000085840	ORC1	0.0118794	1.07298	0.500395	[ORC1] origin recognition complex, subunit 1
ENSG00000196550	FAM72A	0.00571241	1.07257	0.0502407	[FAM72A] family with sequence similarity 72, member A
ENSG00000164430	MB21D1	7.46272e-06	1.07012	1.10992	[MB21D1] Mab-21 domain containing 1
ENSG00000120093	HOXB3	0.0440643	1.06956	-1.25634	[HOXB3] homeobox B3
ENSG00000166710	B2M	7.57927e-06	1.0693	10.3032	[B2M] beta-2-microglobulin
ENSG00000011600	TYROBP	7.03531e-06	1.06896	4.92932	[TYROBP] TYRO protein tyrosine kinase binding protein
ENSG00000101347	SAMHD1	6.93739e-07	1.06733	7.07039	[SAMHD1] SAM domain and HD domain 1
ENSG00000102034	ELF4	8.31231e-06	1.06706	3.10344	[ELF4] E74-like factor 4 (ets domain transcription factor)
ENSG00000140534	TICRR	0.00320698	1.06678	0.292084	[TICRR] TOPBP1-interacting checkpoint and replication regulator
ENSG00000127084	FGD3	0.000203496	1.0665	2.6516	[FGD3] FYVE, RhoGEF and PH domain containing 3
ENSG00000203737	GPR52	7.16671e-06	1.06458	2.09883	[GPR52] G protein-coupled receptor 52
ENSG00000140749	IGSF6	2.72679e-05	1.0637	2.0794	[IGSF6] immunoglobulin superfamily, member 6
ENSG00000182010	RTKN2	0.00136069	1.06068	0.143993	[RTKN2] rhotekin 2
ENSG00000185507	IRF7	8.99281e-06	1.05954	1.92601	[IRF7] interferon regulatory factor 7
ENSG00000144554	FANCD2	1.21416e-05	1.05946	4.55708	[FANCD2] Fanconi anemia, complementation group D2
ENSG00000115902	SLC1A4	4.28065e-07	1.05764	3.08978	[SLC1A4] solute carrier family 1 (glutamate/neutral amino acid transporter), member 4
ENSG00000091490	SEL1L3	2.6995e-07	1.05578	6.499	[SEL1L3] sel-1 suppressor of lin-12-like 3 (C. elegans)
ENSG00000126860	EVI2A	8.01675e-05	1.04991	1.95006	[EVI2A] ecotropic viral integration site 2A
ENSG00000181104	F2R	8.06316e-07	1.04915	2.87381	[F2R] coagulation factor II (thrombin) receptor
ENSG00000144645	OSBPL10	8.43182e-07	1.04827	3.07318	[OSBPL10] oxysterol binding protein-like 10
ENSG00000107317	PTGDS	0.00112956	1.04724	3.10142	[PTGDS] prostaglandin D2 synthase 21kDa (brain)
ENSG00000188313	PLSCR1	1.64742e-06	1.04661	4.83556	[PLSCR1] phospholipid scramblase 1
ENSG00000137491	SLCO2B1	3.01375e-06	1.04314	3.09908	[SLCO2B1] solute carrier organic anion transporter family, member 2B1
ENSG00000051523	CYBA	5.66673e-07	1.04145	5.25662	[CYBA] cytochrome b-245, alpha polypeptide
ENSG00000198558	HIST1H4L	0.0436719	1.0399	-0.344028	[HIST1H4L] histone cluster 1, H4l
ENSG00000064012	CASP8	9.15706e-07	1.03708	3.96618	[CASP8] caspase 8, apoptosis-related cysteine peptidase
ENSG00000187323	DCC	0.0160382	1.03609	1.49806	[DCC] deleted in colorectal carcinoma
ENSG00000160883	HK3	0.0432634	1.03542	-1.05719	[HK3] hexokinase 3 (white cell)
ENSG00000185745	IFIT1	0.00392649	1.03418	4.03286	[IFIT1] interferon-induced protein with tetratricopeptide repeats 1
ENSG00000116833	NR5A2	0.00644073	1.03309	-0.0958269	[NR5A2] nuclear receptor subfamily 5, group A, member 2
ENSG00000122420	PTGFR	0.027302	1.03148	-1.95012	[PTGFR] prostaglandin F receptor (FP)
ENSG00000204592	HLA-E	3.85716e-06	1.0306	8.14435	[HLA-E] major histocompatibility complex, class I, E
ENSG00000152910	CNTNAP4	0.00448297	1.02897	-0.333255	[CNTNAP4] contactin associated protein-like 4
ENSG00000143466	IKBKE	6.65521e-06	1.02836	2.5142	[IKBKE] inhibitor of kappa light polypeptide gene enhancer in B-cells, kinase epsilon
ENSG00000177675	CD163L1	0.000225393	1.02727	2.80946	[CD163L1] CD163 molecule-like 1
ENSG00000153012	LGI2	0.0132404	1.02695	-0.362995	[LGI2] leucine-rich repeat LGI family, member 2
ENSG00000148344	PTGES	8.16129e-05	1.02625	0.370479	[PTGES] prostaglandin E synthase
ENSG00000026950	BTN3A1	5.60788e-07	1.02526	5.38548	[BTN3A1] butyrophilin, subfamily 3, member A1
ENSG00000214595	EML6	0.000168169	1.02525	2.2517	[EML6] echinoderm microtubule associated protein like 6
ENSG00000224383	C17ORF72	0.00911082	1.02358	-1.56592	[C17ORF72] chromosome 17 open reading frame 72
ENSG00000166927	MS4A7	0.000114297	1.02264	2.355	[MS4A7] membrane-spanning 4-domains, subfamily A, member 7
ENSG00000174718	KIAA1551	1.05437e-06	1.02055	6.33041	[KIAA1551] KIAA1551
ENSG00000166851	PLK1	0.00137103	1.02026	0.453286	[PLK1] polo-like kinase 1
ENSG00000151746	BICD1	7.22609e-06	1.01952	2.74532	[BICD1] bicaudal D homolog 1 (Drosophila)
ENSG00000107968	MAP3K8	3.02364e-05	1.0192	3.01122	[MAP3K8] mitogen-activated protein kinase kinase kinase 8
ENSG00000100918	REC8	5.83647e-05	1.01905	2.08737	[REC8] REC8 meiotic recombination protein
ENSG00000166920	C15ORF48	0.0494287	1.01891	-0.159838	[C15ORF48] chromosome 15 open reading frame 48
ENSG00000065413	ANKRD44	1.43287e-06	1.01827	5.47164	[ANKRD44] ankyrin repeat domain 44
ENSG00000169896	ITGAM	4.80248e-06	1.01764	2.95819	[ITGAM] integrin, alpha M (complement component 3 receptor 3 subunit)
ENSG00000087076	HSD17B14	0.0141759	1.01703	-1.14481	[HSD17B14] hydroxysteroid (17-beta) dehydrogenase 14
ENSG00000168016	TRANK1	6.16037e-07	1.01613	5.72914	[TRANK1] tetratricopeptide repeat and ankyrin repeat containing 1
ENSG00000170667	RASA4B	0.00639093	1.01356	4.66877	[RASA4B] RAS p21 protein activator 4B
ENSG00000204472	AIF1	6.41865e-05	1.01348	1.96339	[AIF1] allograft inflammatory factor 1
ENSG00000183160	TMEM119	0.00230339	1.0089	-0.116671	[TMEM119] transmembrane protein 119
ENSG00000139329	LUM	0.000691699	1.00878	3.63776	[LUM] lumican
ENSG00000184922	FMNL1	8.36137e-07	1.00848	4.74094	[FMNL1] formin-like 1
ENSG00000095370	SH2D3C	4.24997e-05	1.00791	2.6641	[SH2D3C] SH2 domain containing 3C
ENSG00000125730	C3	3.35457e-06	1.00648	9.29281	[C3] complement component 3
ENSG00000139970	RTN1	0.000102063	1.0064	1.6539	[RTN1] reticulon 1
ENSG00000198734	F5	0.013881	1.00612	3.36603	[F5] coagulation factor V (proaccelerin, labile factor)
ENSG00000010810	FYN	7.02091e-05	1.00372	3.68387	[FYN] FYN oncogene related to SRC, FGR, YES
ENSG00000145569	FAM105A	1.35172e-06	1.00322	1.51219	[FAM105A] family with sequence similarity 105, member A
ENSG00000165025	SYK	1.0442e-05	1.00215	3.68889	[SYK] spleen tyrosine kinase
ENSG00000128656	CHN1	1.3494e-05	1.00146	2.48335	[CHN1] chimerin 1
ENSG00000164211	STARD4	0.0016528	1.00067	0.256383	[STARD4] StAR-related lipid transfer (START) domain containing 4
ENSG00000124243	BCAS4	0.000970371	1.00062	0.209902	[BCAS4] breast carcinoma amplified sequence 4
ENSG00000130429	ARPC1B	1.00514e-05	1.0003	3.62159	[ARPC1B] actin related protein 2/3 complex, subunit 1B, 41kDa

## Sheet: class4vs1_down
	Symbol	adj.P.Val	logFC	AveExpr	Description
ENSG00000179914	ITLN1	0.00137103	-3.33387	-4.82988	[ITLN1] intelectin 1 (galactofuranose binding)
ENSG00000146352	CLVS2	0.000905942	-2.61038	-3.03703	[CLVS2] clavesin 2
ENSG00000133433	GSTT2B	0.0131771	-2.53868	-0.61474	[GSTT2B] glutathione S-transferase theta 2B (gene/pseudogene)
ENSG00000188269	OR7A5	0.047962	-2.49993	-3.77867	[OR7A5] olfactory receptor, family 7, subfamily A, member 5
ENSG00000212900	KRTAP3-2	0.00598223	-2.27204	-4.41563	[KRTAP3-2] keratin associated protein 3-2
ENSG00000198074	AKR1B10	0.00302392	-2.25914	-4.84713	[AKR1B10] aldo-keto reductase family 1, member B10 (aldose reductase)
ENSG00000108825	PTGES3L-AARSD1	0.00125222	-2.20301	-2.18445	[PTGES3L-AARSD1] PTGES3L-AARSD1 readthrough
ENSG00000078328	RBFOX1	0.000538804	-2.13062	-1.55481	[RBFOX1] RNA binding protein, fox-1 homolog (C. elegans) 1
ENSG00000150750	C11ORF53	9.8929e-05	-2.12304	-1.10343	[C11ORF53] chromosome 11 open reading frame 53
ENSG00000095713	CRTAC1	1.27699e-05	-2.09444	0.42403	[CRTAC1] cartilage acidic protein 1
ENSG00000154162	CDH12	0.000208777	-1.99792	-0.261488	[CDH12] cadherin 12, type 2 (N-cadherin 2)
ENSG00000139915	MDGA2	0.0179298	-1.98382	-2.92615	[MDGA2] MAM domain containing glycosylphosphatidylinositol anchor 2
ENSG00000215029	TCP11X2	0.023516	-1.98276	-2.56454	[TCP11X2] t-complex 11 family, X-linked 2
ENSG00000159251	ACTC1	0.0356875	-1.9219	-1.87146	[ACTC1] actin, alpha, cardiac muscle 1
ENSG00000105696	TMEM59L	0.000906346	-1.91075	-2.94786	[TMEM59L] transmembrane protein 59-like
ENSG00000103154	NECAB2	0.00538114	-1.90052	-4.17311	[NECAB2] N-terminal EF-hand calcium binding protein 2
ENSG00000182223	ZAR1	0.000702815	-1.89997	-2.31557	[ZAR1] zygote arrest 1
ENSG00000122145	TBX22	0.000790197	-1.82836	-0.481926	[TBX22] T-box 22
ENSG00000241233	KRTAP5-8	0.0473268	-1.82666	-3.37455	[KRTAP5-8] keratin associated protein 5-8
ENSG00000109182	CWH43	0.0240338	-1.82274	-2.31649	[CWH43] cell wall biogenesis 43 C-terminal homolog (S. cerevisiae)
ENSG00000156076	WIF1	9.00031e-07	-1.82119	4.62303	[WIF1] WNT inhibitory factor 1
ENSG00000187783	TMEM72	0.00251945	-1.78406	-2.164	[TMEM72] transmembrane protein 72
ENSG00000010282	HHATL	0.00251382	-1.77852	2.85801	[HHATL] hedgehog acyltransferase-like
ENSG00000185002	RFX6	0.017658	-1.7769	-0.188624	[RFX6] regulatory factor X, 6
ENSG00000204065	TCEAL5	0.000581184	-1.76782	-1.46495	[TCEAL5] transcription elongation factor A (SII)-like 5
ENSG00000064195	DLX3	0.00268372	-1.76259	-3.58159	[DLX3] distal-less homeobox 3
ENSG00000176134	AL445665.1	0.029328	-1.76175	-2.8231	[AL445665.1] Protein LOC100996643
ENSG00000112280	COL9A1	4.2975e-05	-1.74291	2.17187	[COL9A1] collagen, type IX, alpha 1
ENSG00000178401	DNAJC22	0.00211437	-1.72942	-2.85215	[DNAJC22] DnaJ (Hsp40) homolog, subfamily C, member 22
ENSG00000273155	MRPL30	0.0399472	-1.71104	-1.24466	[MRPL30] 39S ribosomal protein L30, mitochondrial
ENSG00000255245	FXYD6-FXYD2	0.00664954	-1.70361	-0.995007	[FXYD6-FXYD2] FXYD6-FXYD2 readthrough
ENSG00000171388	APLN	0.0132264	-1.7007	-1.59962	[APLN] apelin
ENSG00000204071	TCEAL6	0.00432023	-1.70022	-1.5376	[TCEAL6] transcription elongation factor A (SII)-like 6
ENSG00000259288	RP11-133K1.2	0.00294152	-1.68669	-0.856047	[RP11-133K1.2] Uncharacterized protein
ENSG00000177791	MYOZ1	0.0124734	-1.66723	-2.95247	[MYOZ1] myozenin 1
ENSG00000006071	ABCC8	0.00289516	-1.66709	-0.776407	[ABCC8] ATP-binding cassette, sub-family C (CFTR/MRP), member 8
ENSG00000165863	C10ORF82	0.000501022	-1.65697	-1.60439	[C10ORF82] chromosome 10 open reading frame 82
ENSG00000170743	SYT9	0.000455987	-1.62206	-1.22786	[SYT9] synaptotagmin IX
ENSG00000174562	KLK15	0.00389794	-1.62006	-1.66344	[KLK15] kallikrein-related peptidase 15
ENSG00000183715	OPCML	0.00928522	-1.61982	-2.896	[OPCML] opioid binding protein/cell adhesion molecule-like
ENSG00000154975	CA10	0.0353734	-1.61702	-2.7188	[CA10] carbonic anhydrase X
ENSG00000120088	CRHR1	0.0239905	-1.6154	-2.18279	[CRHR1] corticotropin releasing hormone receptor 1
ENSG00000244607	CCDC13	0.000613804	-1.61012	-1.43926	[CCDC13] coiled-coil domain containing 13
ENSG00000072041	SLC6A15	0.000212045	-1.60921	-1.10476	[SLC6A15] solute carrier family 6 (neutral amino acid transporter), member 15
ENSG00000167749	KLK4	0.0045441	-1.60287	1.64539	[KLK4] kallikrein-related peptidase 4
ENSG00000111262	KCNA1	9.00031e-07	-1.59817	1.45216	[KCNA1] potassium voltage-gated channel, shaker-related subfamily, member 1 (episodic ataxia with myokymia)
ENSG00000256762	STH	0.000396408	-1.59627	-2.48924	[STH] saitohin
ENSG00000149926	FAM57B	0.0115795	-1.59496	-5.66797	[FAM57B] family with sequence similarity 57, member B
ENSG00000019505	SYT13	0.0126212	-1.57912	-2.05092	[SYT13] synaptotagmin XIII
ENSG00000150551	LYPD1	0.0223647	-1.56942	1.35053	[LYPD1] LY6/PLAUR domain containing 1
ENSG00000271786	RP11-139J15.7	0.0475007	-1.56583	-4.15744	[RP11-139J15.7] Uncharacterized protein
ENSG00000187527	ATP13A5	0.0016299	-1.55193	4.33051	[ATP13A5] ATPase type 13A5
ENSG00000168702	LRP1B	1.46429e-06	-1.55189	5.52632	[LRP1B] low density lipoprotein receptor-related protein 1B
ENSG00000173406	DAB1	0.003371	-1.54871	0.46044	[DAB1] Dab, reelin signal transducer, homolog 1 (Drosophila)
ENSG00000161055	SCGB3A1	2.63097e-05	-1.5409	6.03144	[SCGB3A1] secretoglobin, family 3A, member 1
ENSG00000179242	CDH4	0.00335468	-1.52369	-0.916967	[CDH4] cadherin 4, type 1, R-cadherin (retinal)
ENSG00000150201	FXYD4	0.0228358	-1.52049	-0.420108	[FXYD4] FXYD domain containing ion transport regulator 4
ENSG00000197106	SLC6A17	0.00502741	-1.51068	-2.00049	[SLC6A17] solute carrier family 6 (neutral amino acid transporter), member 17
ENSG00000167748	KLK1	0.000357113	-1.50382	7.66768	[KLK1] kallikrein 1
ENSG00000174576	NPAS4	0.0110568	-1.49093	-2.07152	[NPAS4] neuronal PAS domain protein 4
ENSG00000145242	EPHA5	0.000854581	-1.47369	-1.24987	[EPHA5] EPH receptor A5
ENSG00000242715	CCDC169	0.00994179	-1.46822	-3.47951	[CCDC169] coiled-coil domain containing 169
ENSG00000237515	SHISA9	0.000103059	-1.46461	-0.566724	[SHISA9] shisa family member 9
ENSG00000078725	BRINP1	0.00350448	-1.46108	-0.373573	[BRINP1] bone morphogenetic protein/retinoic acid inducible neural-specific 1
ENSG00000127743	IL17B	0.0166505	-1.45386	-2.89384	[IL17B] interleukin 17B
ENSG00000096006	CRISP3	0.00963445	-1.44683	2.84513	[CRISP3] cysteine-rich secretory protein 3
ENSG00000151224	MAT1A	0.0282018	-1.44196	-2.00088	[MAT1A] methionine adenosyltransferase I, alpha
ENSG00000133169	BEX1	0.00119989	-1.43563	-1.0253	[BEX1] brain expressed, X-linked 1
ENSG00000251139	RP11-701P16.2	0.0282723	-1.43463	-3.3973	[RP11-701P16.2] Uncharacterized protein
ENSG00000178115	GOLGA8Q	0.00628327	-1.42853	3.46465	[GOLGA8Q] golgin A8 family, member Q
ENSG00000102109	PCSK1N	0.0106231	-1.42362	-3.26714	[PCSK1N] proprotein convertase subtilisin/kexin type 1 inhibitor
ENSG00000112183	RBM24	0.0369603	-1.41367	-1.35369	[RBM24] RNA binding motif protein 24
ENSG00000204345	CD300LD	0.0266827	-1.40447	-0.739272	[CD300LD] CD300 molecule-like family member d
ENSG00000203805	PPAPDC1A	0.0432067	-1.40065	-2.37657	[PPAPDC1A] phosphatidic acid phosphatase type 2 domain containing 1A
ENSG00000138696	BMPR1B	0.000432037	-1.39627	0.331059	[BMPR1B] bone morphogenetic protein receptor, type IB
ENSG00000100867	DHRS2	0.0161076	-1.39296	3.74953	[DHRS2] dehydrogenase/reductase (SDR family) member 2
ENSG00000182352	C17ORF77	0.0266136	-1.38854	0.0574265	[C17ORF77] chromosome 17 open reading frame 77
ENSG00000196337	CGB7	0.0172539	-1.38757	-1.61568	[CGB7] chorionic gonadotropin, beta polypeptide 7
ENSG00000087250	MT3	0.00140621	-1.38625	0.992759	[MT3] metallothionein 3
ENSG00000175497	DPP10	0.00782127	-1.37094	-1.7945	[DPP10] dipeptidyl-peptidase 10 (non-functional)
ENSG00000141750	STAC2	1.17385e-05	-1.36805	2.87702	[STAC2] SH3 and cysteine rich domain 2
ENSG00000147206	NXF3	0.00789675	-1.36316	2.36849	[NXF3] nuclear RNA export factor 3
ENSG00000145248	SLC10A4	0.005276	-1.36209	0.146951	[SLC10A4] solute carrier family 10, member 4
ENSG00000168481	LGI3	0.0315387	-1.3585	-1.8818	[LGI3] leucine-rich repeat LGI family, member 3
ENSG00000164434	FABP7	0.000299955	-1.35192	0.00983874	[FABP7] fatty acid binding protein 7, brain
ENSG00000091704	CPA1	0.0496226	-1.35075	-3.63883	[CPA1] carboxypeptidase A1 (pancreatic)
ENSG00000179304	FAM156B	0.0176051	-1.34637	-0.419784	[FAM156B] family with sequence similarity 156, member B
ENSG00000147255	IGSF1	0.000297506	-1.34594	1.67397	[IGSF1] immunoglobulin superfamily, member 1
ENSG00000106302	HYAL4	0.000341868	-1.34551	-0.975507	[HYAL4] hyaluronoglucosaminidase 4
ENSG00000176204	LRRTM4	0.0100851	-1.3326	-1.0615	[LRRTM4] leucine rich repeat transmembrane neuronal 4
ENSG00000163331	DAPL1	0.00120082	-1.32833	1.77295	[DAPL1] death associated protein-like 1
ENSG00000242173	ARHGDIG	0.0470613	-1.32343	-2.61457	[ARHGDIG] Rho GDP dissociation inhibitor (GDI) gamma
ENSG00000138650	PCDH10	0.00295311	-1.31372	0.912525	[PCDH10] protocadherin 10
ENSG00000178172	SPINK6	0.0164882	-1.30819	-5.88198	[SPINK6] serine peptidase inhibitor, Kazal type 6
ENSG00000077279	DCX	0.000108396	-1.30233	1.13417	[DCX] doublecortin
ENSG00000006128	TAC1	0.0378789	-1.29508	-0.649777	[TAC1] tachykinin, precursor 1
ENSG00000166828	SCNN1G	0.000846662	-1.2946	4.45145	[SCNN1G] sodium channel, non-voltage-gated 1, gamma subunit
ENSG00000213578	CPLX3	0.00901355	-1.28176	1.46762	[CPLX3] complexin 3
ENSG00000178538	CA8	0.000241795	-1.27928	2.93283	[CA8] carbonic anhydrase VIII
ENSG00000132975	GPR12	0.00222874	-1.27717	-1.12036	[GPR12] G protein-coupled receptor 12
ENSG00000204128	C2ORF72	0.00193487	-1.27493	-1.44591	[C2ORF72] chromosome 2 open reading frame 72
ENSG00000142515	KLK3	0.00313705	-1.27475	1.01439	[KLK3] kallikrein-related peptidase 3
ENSG00000150051	MKX	0.00356148	-1.25957	-0.418013	[MKX] mohawk homeobox
ENSG00000133067	LGR6	7.67257e-05	-1.25576	2.95398	[LGR6] leucine-rich repeat containing G protein-coupled receptor 6
ENSG00000123119	NECAB1	0.00116154	-1.25461	1.01696	[NECAB1] N-terminal EF-hand calcium binding protein 1
ENSG00000181449	SOX2	0.0277595	-1.24846	-0.732866	[SOX2] SRY (sex determining region Y)-box 2
ENSG00000089250	NOS1	0.00159735	-1.24557	3.57477	[NOS1] nitric oxide synthase 1 (neuronal)
ENSG00000140506	LMAN1L	0.00214659	-1.23524	2.35255	[LMAN1L] lectin, mannose-binding, 1 like
ENSG00000147724	FAM135B	0.000299346	-1.22125	-1.31346	[FAM135B] family with sequence similarity 135, member B
ENSG00000169302	STK32A	0.000204084	-1.22047	-0.204501	[STK32A] serine/threonine kinase 32A
ENSG00000158816	VWA5B1	0.00536612	-1.21902	1.04196	[VWA5B1] von Willebrand factor A domain containing 5B1
ENSG00000103316	CRYM	0.000863825	-1.21719	2.6187	[CRYM] crystallin, mu
ENSG00000196277	GRM7	5.33499e-05	-1.21015	0.916729	[GRM7] glutamate receptor, metabotropic 7
ENSG00000145808	ADAMTS19	0.00188521	-1.2086	0.505884	[ADAMTS19] ADAM metallopeptidase with thrombospondin type 1 motif, 19
ENSG00000171798	KNDC1	0.00193817	-1.20615	0.599553	[KNDC1] kinase non-catalytic C-lobe domain (KIND) containing 1
ENSG00000157399	ARSE	0.00074252	-1.19447	0.358235	[ARSE] arylsulfatase E (chondrodysplasia punctata 1)
ENSG00000185652	NTF3	0.000854581	-1.1922	0.853342	[NTF3] neurotrophin 3
ENSG00000253426	RP11-10A14.4	0.0125523	-1.18966	-1.82014	[RP11-10A14.4] Uncharacterized protein
ENSG00000203727	SAMD5	6.68999e-06	-1.1868	0.790385	[SAMD5] sterile alpha motif domain containing 5
ENSG00000100505	TRIM9	1.80299e-06	-1.18548	2.39109	[TRIM9] tripartite motif containing 9
ENSG00000167641	PPP1R14A	8.39571e-05	-1.18447	1.09418	[PPP1R14A] protein phosphatase 1, regulatory (inhibitor) subunit 14A
ENSG00000185942	NKAIN3	0.000504333	-1.18219	-0.346469	[NKAIN3] Na+/K+ transporting ATPase interacting 3
ENSG00000060718	COL11A1	2.51131e-05	-1.17831	3.97301	[COL11A1] collagen, type XI, alpha 1
ENSG00000140519	RHCG	0.0130759	-1.17693	1.03148	[RHCG] Rh family, C glycoprotein
ENSG00000148123	LPPR1	0.017	-1.17571	-0.878932	[LPPR1] Lipid phosphate phosphatase-related protein type 1
ENSG00000163017	ACTG2	1.32143e-05	-1.17365	6.39969	[ACTG2] actin, gamma 2, smooth muscle, enteric
ENSG00000187140	FOXD3	0.0110867	-1.16995	0.717615	[FOXD3] forkhead box D3
ENSG00000034971	MYOC	0.0105557	-1.1656	2.99489	[MYOC] myocilin, trabecular meshwork inducible glucocorticoid response
ENSG00000129204	USP6	0.0181116	-1.1615	2.58268	[USP6] ubiquitin specific peptidase 6 (Tre-2 oncogene)
ENSG00000095587	TLL2	0.000898752	-1.15971	-0.0434624	[TLL2] tolloid-like 2
ENSG00000196353	CPNE4	0.0335628	-1.15642	-2.15711	[CPNE4] copine IV
ENSG00000102466	FGF14	0.0017161	-1.1538	0.46862	[FGF14] fibroblast growth factor 14
ENSG00000148935	GAS2	0.00142322	-1.15013	0.886028	[GAS2] growth arrest-specific 2
ENSG00000165794	SLC39A2	0.00995973	-1.15011	-1.34343	[SLC39A2] solute carrier family 39 (zinc transporter), member 2
ENSG00000159307	SCUBE1	0.00101866	-1.14827	3.00891	[SCUBE1] signal peptide, CUB domain, EGF-like 1
ENSG00000120251	GRIA2	0.00140969	-1.14543	1.79258	[GRIA2] glutamate receptor, ionotropic, AMPA 2
ENSG00000179826	MRGPRX3	0.00995973	-1.14057	-0.530058	[MRGPRX3] MAS-related GPR, member X3
ENSG00000174502	SLC26A9	0.000306474	-1.13614	6.8942	[SLC26A9] solute carrier family 26 (anion exchanger), member 9
ENSG00000138769	CDKL2	0.000134704	-1.13271	-0.0738014	[CDKL2] cyclin-dependent kinase-like 2 (CDC2-related kinase)
ENSG00000151572	ANO4	0.00762326	-1.12388	2.76003	[ANO4] anoctamin 4
ENSG00000168907	PLA2G4F	0.000606608	-1.12139	1.83025	[PLA2G4F] phospholipase A2, group IVF
ENSG00000185559	DLK1	0.00163402	-1.12006	1.79044	[DLK1] delta-like 1 homolog (Drosophila)
ENSG00000137731	FXYD2	0.000432037	-1.1195	6.56317	[FXYD2] FXYD domain containing ion transport regulator 2
ENSG00000143867	OSR1	3.41971e-05	-1.11824	3.98632	[OSR1] odd-skipped related transciption factor 1
ENSG00000132938	MTUS2	0.0154609	-1.11803	-0.219969	[MTUS2] microtubule associated tumor suppressor candidate 2
ENSG00000153822	KCNJ16	0.000450524	-1.118	2.81608	[KCNJ16] potassium inwardly-rectifying channel, subfamily J, member 16
ENSG00000254656	RTL1	0.000643708	-1.11158	0.840112	[RTL1] retrotransposon-like 1
ENSG00000170835	CEL	0.000576562	-1.11128	3.15439	[CEL] carboxyl ester lipase
ENSG00000125462	C1ORF61	0.00791123	-1.11032	-1.06032	[C1ORF61] chromosome 1 open reading frame 61
ENSG00000166091	CMTM5	0.0481461	-1.1102	-2.39061	[CMTM5] CKLF-like MARVEL transmembrane domain containing 5
ENSG00000184908	CLCNKB	0.00204754	-1.1089	5.98559	[CLCNKB] chloride channel, voltage-sensitive Kb
ENSG00000185634	SHC4	5.22853e-05	-1.10497	2.10726	[SHC4] SHC (Src homology 2 domain containing) family, member 4
ENSG00000143882	ATP6V1C2	0.0029632	-1.10403	6.2386	[ATP6V1C2] ATPase, H+ transporting, lysosomal 42kDa, V1 subunit C2
ENSG00000197444	OGDHL	0.000664742	-1.10032	3.8493	[OGDHL] oxoglutarate dehydrogenase-like
ENSG00000137766	UNC13C	0.00321669	-1.09948	1.7147	[UNC13C] unc-13 homolog C (C. elegans)
ENSG00000115665	SLC5A7	0.0141174	-1.09666	0.295431	[SLC5A7] solute carrier family 5 (sodium/choline cotransporter), member 7
ENSG00000102452	NALCN	1.32495e-05	-1.0915	1.76458	[NALCN] sodium leak channel, non-selective
ENSG00000174611	KY	0.000811178	-1.08857	-0.0627189	[KY] kyphoscoliosis peptidase
ENSG00000058404	CAMK2B	0.0362172	-1.08851	0.389867	[CAMK2B] calcium/calmodulin-dependent protein kinase II beta
ENSG00000176387	HSD11B2	0.000613804	-1.08139	6.33813	[HSD11B2] hydroxysteroid (11-beta) dehydrogenase 2
ENSG00000071991	CDH19	2.6387e-05	-1.07967	3.0621	[CDH19] cadherin 19, type 2
ENSG00000145879	SPINK7	0.0135661	-1.07594	-2.228	[SPINK7] serine peptidase inhibitor, Kazal type 7 (putative)
ENSG00000162981	FAM84A	0.000105241	-1.07504	2.80165	[FAM84A] family with sequence similarity 84, member A
ENSG00000101098	RIMS4	0.00182792	-1.07317	-1.35912	[RIMS4] regulating synaptic membrane exocytosis 4
ENSG00000168447	SCNN1B	0.000882966	-1.07235	5.01802	[SCNN1B] sodium channel, non-voltage-gated 1, beta subunit
ENSG00000103175	WFDC1	0.0311688	-1.06759	-2.36605	[WFDC1] WAP four-disulfide core domain 1
ENSG00000155428	TRIM74	0.0369622	-1.06725	0.143916	[TRIM74] tripartite motif containing 74
ENSG00000143171	RXRG	0.000630179	-1.06202	-0.24059	[RXRG] retinoid X receptor, gamma
ENSG00000133392	MYH11	7.57927e-06	-1.05762	10.0428	[MYH11] myosin, heavy chain 11, smooth muscle
ENSG00000170370	EMX2	0.0318871	-1.05694	-1.51269	[EMX2] empty spiracles homeobox 2
ENSG00000183273	CCDC60	0.0428332	-1.05686	-1.56297	[CCDC60] coiled-coil domain containing 60
ENSG00000232070	TMEM253	0.0186055	-1.0551	-0.487916	[TMEM253] transmembrane protein 253
ENSG00000184258	CDR1	0.00017807	-1.04597	11.0022	[CDR1] cerebellar degeneration-related protein 1, 34kDa
ENSG00000122641	INHBA	0.00249233	-1.0441	2.00165	[INHBA] inhibin, beta A
ENSG00000153132	CLGN	8.74685e-05	-1.04364	0.400126	[CLGN] calmegin
ENSG00000130176	CNN1	9.60008e-05	-1.04311	2.96247	[CNN1] calponin 1, basic, smooth muscle
ENSG00000198848	CES1	0.0090213	-1.04225	4.74924	[CES1] carboxylesterase 1
ENSG00000173557	C2ORF70	0.0248143	-1.04159	-1.4555	[C2ORF70] chromosome 2 open reading frame 70
ENSG00000158014	SLC30A2	0.0324032	-1.04022	0.17979	[SLC30A2] solute carrier family 30 (zinc transporter), member 2
ENSG00000203618	GP1BB	0.0011008	-1.03855	0.044826	[GP1BB] glycoprotein Ib (platelet), beta polypeptide
ENSG00000006016	CRLF1	0.00190393	-1.03631	1.08695	[CRLF1] cytokine receptor-like factor 1
ENSG00000164106	SCRG1	4.90168e-05	-1.03294	0.107358	[SCRG1] stimulator of chondrogenesis 1
ENSG00000183807	FAM162B	0.013	-1.03268	-0.432167	[FAM162B] family with sequence similarity 162, member B
ENSG00000072195	SPEG	1.43287e-06	-1.03149	4.00597	[SPEG] SPEG complex locus
ENSG00000167772	ANGPTL4	0.0121051	-1.02842	0.605959	[ANGPTL4] angiopoietin-like 4
ENSG00000042832	TG	0.00404484	-1.02275	4.5159	[TG] thyroglobulin
ENSG00000150394	CDH8	0.0041771	-1.01302	0.0579612	[CDH8] cadherin 8, type 2
ENSG00000188039	NWD1	0.000597288	-1.01224	1.37908	[NWD1] NACHT and WD repeat domain containing 1
ENSG00000149124	GLYAT	0.0311213	-1.01171	-0.644219	[GLYAT] glycine-N-acyltransferase
ENSG00000162598	C1ORF87	0.0114422	-1.01066	0.468526	[C1ORF87] chromosome 1 open reading frame 87
ENSG00000070601	FRMPD1	0.000136077	-1.00581	4.00401	[FRMPD1] FERM and PDZ domain containing 1
ENSG00000205426	KRT81	0.00170943	-1.00467	2.78258	[KRT81] keratin 81
ENSG00000182379	NXPH4	0.00492465	-1.00362	-1.9622	[NXPH4] neurexophilin 4
ENSG00000066230	SLC9A3	0.00453454	-1.00096	0.368569	[SLC9A3] solute carrier family 9, subfamily A (NHE3, cation proton antiporter 3), member 3

## Sheet: class4vs3_up
	Symbol	adj.P.Val	logFC	AveExpr	Description
ENSG00000163518	FCRL4	0.000884054	5.0516	-3.50441	[FCRL4] Fc receptor-like 4
ENSG00000156234	CXCL13	0.0241714	4.87013	-0.854674	[CXCL13] chemokine (C-X-C motif) ligand 13
ENSG00000112486	CCR6	0.0126849	4.78744	-3.29842	[CCR6] chemokine (C-C motif) receptor 6
ENSG00000156738	MS4A1	0.000867243	4.29082	3.12552	[MS4A1] membrane-spanning 4-domains, subfamily A, member 1
ENSG00000105492	SIGLEC6	0.000844836	4.26148	-1.09615	[SIGLEC6] sialic acid binding Ig-like lectin 6
ENSG00000100721	TCL1A	0.00574801	4.16211	-3.47788	[TCL1A] T-cell leukemia/lymphoma 1A
ENSG00000198796	ALPK2	0.00134091	4.15041	-0.790251	[ALPK2] alpha-kinase 2
ENSG00000103522	IL21R	0.000731349	4.07735	-0.682456	[IL21R] interleukin 21 receptor
ENSG00000269404	SPIB	0.00255344	4.00522	-2.34582	[SPIB] Spi-B transcription factor (Spi-1/PU.1 related)
ENSG00000188822	CNR2	0.000120845	3.91294	-3.32514	[CNR2] cannabinoid receptor 2 (macrophage)
ENSG00000196092	PAX5	0.0107902	3.91159	-0.399092	[PAX5] paired box 5
ENSG00000182611	HIST1H2AJ	0.0027279	3.81584	0.65892	[HIST1H2AJ] histone cluster 1, H2aj
ENSG00000166211	SPIC	0.00162292	3.71489	-3.8262	[SPIC] Spi-C transcription factor (Spi-1/PU.1 related)
ENSG00000160683	CXCR5	0.00157828	3.67603	-3.02546	[CXCR5] chemokine (C-X-C motif) receptor 5
ENSG00000213886	UBD	0.00232307	3.66444	1.44481	[UBD] ubiquitin D
ENSG00000134028	ADAMDEC1	0.0122559	3.62893	-0.551468	[ADAMDEC1] ADAM-like, decysin 1
ENSG00000163534	FCRL1	0.0102296	3.60082	-0.112355	[FCRL1] Fc receptor-like 1
ENSG00000186185	KIF18B	0.000394251	3.5524	-3.02054	[KIF18B] kinesin family member 18B
ENSG00000161270	NPHS1	0.0184532	3.5392	-3.79276	[NPHS1] nephrosis 1, congenital, Finnish type (nephrin)
ENSG00000012124	CD22	0.00392844	3.48453	1.75289	[CD22] CD22 molecule
ENSG00000177455	CD19	0.00271557	3.47352	1.08641	[CD19] CD19 molecule
ENSG00000160856	FCRL3	0.022493	3.44506	0.862552	[FCRL3] Fc receptor-like 3
ENSG00000115009	CCL20	0.000764515	3.42749	-3.18539	[CCL20] chemokine (C-C motif) ligand 20
ENSG00000169248	CXCL11	0.000203093	3.42589	-1.27633	[CXCL11] chemokine (C-X-C motif) ligand 11
ENSG00000117650	NEK2	0.000925582	3.39506	-3.18331	[NEK2] NIMA-related kinase 2
ENSG00000256018	HIST1H3G	0.00244515	3.39215	0.502288	[HIST1H3G] histone cluster 1, H3g
ENSG00000049249	TNFRSF9	0.00321634	3.39019	-2.7353	[TNFRSF9] tumor necrosis factor receptor superfamily, member 9
ENSG00000174196	FAM21D	0.0118464	3.38949	2.53059	[FAM21D] family with sequence similarity 21, member D
ENSG00000100985	MMP9	0.00196304	3.35407	2.29542	[MMP9] matrix metallopeptidase 9 (gelatinase B, 92kDa gelatinase, 92kDa type IV collagenase)
ENSG00000171401	KRT13	0.0494036	3.34984	-1.02997	[KRT13] keratin 13
ENSG00000196936	OR2L8	0.00329321	3.34063	-3.48197	[OR2L8] olfactory receptor, family 2, subfamily L, member 8 (gene/pseudogene)
ENSG00000228325	RP11-685N3.1	0.005549	3.3364	-2.78934	[RP11-685N3.1] Uncharacterized protein
ENSG00000006074	CCL18	0.0110924	3.32236	-2.1521	[CCL18] chemokine (C-C motif) ligand 18 (pulmonary and activation-regulated)
ENSG00000187912	CLEC17A	0.00762036	3.30642	0.0873045	[CLEC17A] C-type lectin domain family 17, member A
ENSG00000140379	BCL2A1	0.000112239	3.24346	-0.389251	[BCL2A1] BCL2-related protein A1
ENSG00000117215	PLA2G2D	0.00666963	3.22263	-0.897729	[PLA2G2D] phospholipase A2, group IID
ENSG00000169607	CKAP2L	3.15207e-05	3.21697	-2.03267	[CKAP2L] cytoskeleton associated protein 2-like
ENSG00000227507	LTB	0.000460006	3.20091	-0.677407	[LTB] lymphotoxin beta (TNF superfamily, member 3)
ENSG00000111732	AICDA	0.00694842	3.19979	-4.66098	[AICDA] activation-induced cytidine deaminase
ENSG00000254415	SIGLEC14	0.000590118	3.19113	1.21294	[SIGLEC14] sialic acid binding Ig-like lectin 14
ENSG00000197153	HIST1H3J	0.00160496	3.18056	-0.349418	[HIST1H3J] histone cluster 1, H3j
ENSG00000167483	FAM129C	0.00417748	3.16872	-0.445253	[FAM129C] family with sequence similarity 129, member C
ENSG00000126353	CCR7	0.000929269	3.16244	0.0556527	[CCR7] chemokine (C-C motif) receptor 7
ENSG00000175063	UBE2C	0.0005837	3.13879	-2.47751	[UBE2C] ubiquitin-conjugating enzyme E2C
ENSG00000166736	HTR3A	0.00944853	3.13868	-2.67201	[HTR3A] 5-hydroxytryptamine (serotonin) receptor 3A, ionotropic
ENSG00000123485	HJURP	0.000321547	3.09448	-1.31347	[HJURP] Holliday junction recognition protein
ENSG00000125726	CD70	0.000968823	3.08985	-4.0719	[CD70] CD70 molecule
ENSG00000092345	DAZL	0.013653	3.08602	-4.00022	[DAZL] deleted in azoospermia-like
ENSG00000158477	CD1A	0.000850608	3.04026	-3.48225	[CD1A] CD1a molecule
ENSG00000170956	CEACAM3	0.00290614	3.02919	-3.22269	[CEACAM3] carcinoembryonic antigen-related cell adhesion molecule 3
ENSG00000104970	KIR3DX1	0.00230467	3.01513	-3.33262	[KIR3DX1] killer cell immunoglobulin-like receptor, three domains, X1
ENSG00000138180	CEP55	0.000350791	3.00457	-2.05764	[CEP55] centrosomal protein 55kDa
ENSG00000258869	RP11-204N11.1	0.000925582	3.00454	-4.13677	[RP11-204N11.1] Uncharacterized protein
ENSG00000128218	VPREB3	0.00248987	2.99476	-2.01504	[VPREB3] pre-B lymphocyte 3
ENSG00000196374	HIST1H2BM	0.00186761	2.99051	1.28406	[HIST1H2BM] histone cluster 1, H2bm
ENSG00000132185	FCRLA	0.00298938	2.96521	-1.23195	[FCRLA] Fc receptor-like A
ENSG00000163599	CTLA4	0.00334963	2.94752	-1.40727	[CTLA4] cytotoxic T-lymphocyte-associated protein 4
ENSG00000172867	KRT2	0.00263151	2.94082	-5.16844	[KRT2] keratin 2
ENSG00000188610	FAM72B	0.00918116	2.93653	-2.21575	[FAM72B] family with sequence similarity 72, member B
ENSG00000147488	ST18	0.000120435	2.93007	-3.39103	[ST18] suppression of tumorigenicity 18 (breast carcinoma) (zinc finger protein)
ENSG00000198178	CLEC4C	0.00200738	2.88665	-2.88284	[CLEC4C] C-type lectin domain family 4, member C
ENSG00000183918	SH2D1A	0.00165737	2.87261	-0.788263	[SH2D1A] SH2 domain containing 1A
ENSG00000115607	IL18RAP	0.00012551	2.87123	-1.56233	[IL18RAP] interleukin 18 receptor accessory protein
ENSG00000126787	DLGAP5	0.000453841	2.87019	-0.772903	[DLGAP5] discs, large (Drosophila) homolog-associated protein 5
ENSG00000226979	LTA	0.00225039	2.86387	-2.2497	[LTA] lymphotoxin alpha
ENSG00000180549	FUT7	0.00419373	2.85084	-1.48718	[FUT7] fucosyltransferase 7 (alpha (1,3) fucosyltransferase)
ENSG00000203663	OR2L2	0.00758953	2.82171	-4.30526	[OR2L2] olfactory receptor, family 2, subfamily L, member 2
ENSG00000196532	HIST1H3C	0.00179108	2.82077	0.778164	[HIST1H3C] histone cluster 1, H3c
ENSG00000104921	FCER2	0.00129171	2.82021	-1.44213	[FCER2] Fc fragment of IgE, low affinity II, receptor for (CD23)
ENSG00000089012	SIRPG	0.0016687	2.81092	0.341313	[SIRPG] signal-regulatory protein gamma
ENSG00000171320	ESCO2	0.00100318	2.78821	-1.97752	[ESCO2] establishment of sister chromatid cohesion N-acetyltransferase 2
ENSG00000162894	FAIM3	0.00238099	2.78644	1.84616	[FAIM3] Fas apoptotic inhibitory molecule 3
ENSG00000138684	IL21	0.00226622	2.78607	-4.95673	[IL21] interleukin 21
ENSG00000148773	MKI67	3.4039e-05	2.77637	3.85883	[MKI67] marker of proliferation Ki-67
ENSG00000115163	CENPA	0.00300099	2.7712	-4.03648	[CENPA] centromere protein A
ENSG00000131203	IDO1	0.00123443	2.76196	0.0028363	[IDO1] indoleamine 2,3-dioxygenase 1
ENSG00000134594	RAB33A	0.00221632	2.75562	-3.13737	[RAB33A] RAB33A, member RAS oncogene family
ENSG00000169245	CXCL10	0.00169126	2.75056	1.27748	[CXCL10] chemokine (C-X-C motif) ligand 10
ENSG00000163564	PYHIN1	0.000406018	2.74948	1.05142	[PYHIN1] pyrin and HIN domain family, member 1
ENSG00000124721	DNAH8	0.0164357	2.7472	-1.00112	[DNAH8] dynein, axonemal, heavy chain 8
ENSG00000168078	PBK	0.00205534	2.73904	-3.26189	[PBK] PDZ binding kinase
ENSG00000173200	PARP15	0.000549204	2.73464	2.41614	[PARP15] poly (ADP-ribose) polymerase family, member 15
ENSG00000111249	CUX2	0.000224826	2.72114	-3.09315	[CUX2] cut-like homeobox 2
ENSG00000109805	NCAPG	0.000833003	2.71286	-0.416598	[NCAPG] non-SMC condensin I complex, subunit G
ENSG00000094755	GABRP	0.000913338	2.71042	1.39557	[GABRP] gamma-aminobutyric acid (GABA) A receptor, pi
ENSG00000232810	TNF	0.000137221	2.70831	-1.08016	[TNF] tumor necrosis factor
ENSG00000169442	CD52	0.000222374	2.70486	1.87027	[CD52] CD52 molecule
ENSG00000178999	AURKB	0.00233164	2.70396	-2.63428	[AURKB] aurora kinase B
ENSG00000178199	ZC3H12D	0.000254372	2.69728	-1.2705	[ZC3H12D] zinc finger CCCH-type containing 12D
ENSG00000125910	S1PR4	2.31114e-05	2.68378	-1.87448	[S1PR4] sphingosine-1-phosphate receptor 4
ENSG00000196331	HIST1H2BO	0.00121664	2.67694	1.17159	[HIST1H2BO] histone cluster 1, H2bo
ENSG00000162739	SLAMF6	0.000218128	2.67678	1.27703	[SLAMF6] SLAM family member 6
ENSG00000188404	SELL	0.00238099	2.6739	1.47733	[SELL] selectin L
ENSG00000145850	TIMD4	0.0225625	2.66835	-0.568866	[TIMD4] T-cell immunoglobulin and mucin domain containing 4
ENSG00000124693	HIST1H3B	0.00104881	2.66069	1.06402	[HIST1H3B] histone cluster 1, H3b
ENSG00000117322	CR2	0.00362842	2.66052	3.05558	[CR2] complement component (3d/Epstein Barr virus) receptor 2
ENSG00000129173	E2F8	0.00213864	2.65587	-2.24845	[E2F8] E2F transcription factor 8
ENSG00000258947	TUBB3	0.0226742	2.65032	-3.61442	[TUBB3] Tubulin beta-3 chain
ENSG00000204475	NCR3	0.00232606	2.64664	-3.27704	[NCR3] natural cytotoxicity triggering receptor 3
ENSG00000197057	DTHD1	0.00306367	2.63557	-0.776021	[DTHD1] death domain containing 1
ENSG00000100346	CACNA1I	0.000626906	2.62916	-1.60306	[CACNA1I] calcium channel, voltage-dependent, T type, alpha 1I subunit
ENSG00000159958	TNFRSF13C	0.00165589	2.62746	-1.58273	[TNFRSF13C] tumor necrosis factor receptor superfamily, member 13C
ENSG00000151790	TDO2	0.00315296	2.61257	-4.32507	[TDO2] tryptophan 2,3-dioxygenase
ENSG00000019186	CYP24A1	0.00756905	2.61063	-3.92294	[CYP24A1] cytochrome P450, family 24, subfamily A, polypeptide 1
ENSG00000240403	KIR3DL2	0.0198891	2.60865	-4.72874	[KIR3DL2] killer cell immunoglobulin-like receptor, three domains, long cytoplasmic tail, 2
ENSG00000185527	PDE6G	0.000269912	2.59801	-2.34333	[PDE6G] phosphodiesterase 6G, cGMP-specific, rod, gamma
ENSG00000161574	CCL15-CCL14	0.00948946	2.59766	-4.44162	[CCL15-CCL14] CCL15-CCL14 readthrough (NMD candidate)
ENSG00000133063	CHIT1	0.0289782	2.58242	0.426737	[CHIT1] chitinase 1 (chitotriosidase)
ENSG00000075218	GTSE1	0.000106897	2.57274	-1.42075	[GTSE1] G-2 and S-phase expressed 1
ENSG00000205436	EXOC3L4	0.000137221	2.57249	-2.04576	[EXOC3L4] exocyst complex component 3-like 4
ENSG00000093009	CDC45	0.00290614	2.55656	-2.16626	[CDC45] cell division cycle 45
ENSG00000102245	CD40LG	0.000297668	2.55606	-0.500107	[CD40LG] CD40 ligand
ENSG00000138755	CXCL9	0.00321832	2.55279	1.79127	[CXCL9] chemokine (C-X-C motif) ligand 9
ENSG00000163519	TRAT1	0.00129283	2.5386	-0.61489	[TRAT1] T cell receptor associated transmembrane adaptor 1
ENSG00000131747	TOP2A	0.000622681	2.5352	1.85345	[TOP2A] topoisomerase (DNA) II alpha 170kDa
ENSG00000142539	CTD-2545M3.6	0.0125233	2.53414	-5.04367	[CTD-2545M3.6] Transcription factor Spi-B
ENSG00000221882	OR3A2	0.0256016	2.52177	-4.26394	[OR3A2] olfactory receptor, family 3, subfamily A, member 2
ENSG00000134061	CD180	0.000145446	2.52135	1.83577	[CD180] CD180 molecule
ENSG00000146285	SCML4	0.000103019	2.51415	0.418088	[SCML4] sex comb on midleg-like 4 (Drosophila)
ENSG00000132704	FCRL2	0.00290528	2.50752	1.17998	[FCRL2] Fc receptor-like 2
ENSG00000196747	HIST1H2AI	0.00109155	2.50432	1.64433	[HIST1H2AI] histone cluster 1, H2ai
ENSG00000066279	ASPM	0.000425975	2.50162	2.2962	[ASPM] asp (abnormal spindle) homolog, microcephaly associated (Drosophila)
ENSG00000163568	AIM2	0.000287823	2.4919	0.57758	[AIM2] absent in melanoma 2
ENSG00000188000	OR7D2	0.0314491	2.49118	-4.14684	[OR7D2] olfactory receptor, family 7, subfamily D, member 2
ENSG00000166803	KIAA0101	0.000695555	2.48706	-2.21339	[KIAA0101] KIAA0101
ENSG00000239961	LILRA4	0.0120948	2.48316	-0.558636	[LILRA4] leukocyte immunoglobulin-like receptor, subfamily A (with TM domain), member 4
ENSG00000126583	PRKCG	0.00408256	2.47524	-2.40641	[PRKCG] protein kinase C, gamma
ENSG00000197454	OR2L5	0.0354349	2.46888	-3.58479	[OR2L5] olfactory receptor, family 2, subfamily L, member 5
ENSG00000092853	CLSPN	0.00170684	2.46816	-0.372316	[CLSPN] claspin
ENSG00000136573	BLK	0.00582627	2.46633	1.51704	[BLK] B lymphoid tyrosine kinase
ENSG00000050730	TNIP3	0.00229356	2.44529	-3.00755	[TNIP3] TNFAIP3 interacting protein 3
ENSG00000163600	ICOS	0.00581103	2.44291	-0.436308	[ICOS] inducible T-cell co-stimulator
ENSG00000182866	LCK	0.000590118	2.43765	1.30648	[LCK] lymphocyte-specific protein tyrosine kinase
ENSG00000165304	MELK	0.00281668	2.42867	-1.63536	[MELK] maternal embryonic leucine zipper kinase
ENSG00000135426	TESPA1	0.00109897	2.42814	0.50499	[TESPA1] thymocyte expressed, positive selection associated 1
ENSG00000205784	ARRDC5	0.00058741	2.42639	-1.36707	[ARRDC5] arrestin domain containing 5
ENSG00000203661	OR2T5	0.0110924	2.41023	-5.21744	[OR2T5] olfactory receptor, family 2, subfamily T, member 5
ENSG00000145721	LIX1	0.00969439	2.40765	-4.2406	[LIX1] Lix1 homolog (chicken)
ENSG00000172724	CCL19	8.67732e-05	2.40561	2.79149	[CCL19] chemokine (C-C motif) ligand 19
ENSG00000100453	GZMB	0.0154629	2.3999	-1.04629	[GZMB] granzyme B (granzyme 2, cytotoxic T-lymphocyte-associated serine esterase 1)
ENSG00000182183	FAM159A	0.00449202	2.39472	-2.18147	[FAM159A] family with sequence similarity 159, member A
ENSG00000065328	MCM10	0.00232606	2.39358	-2.16374	[MCM10] minichromosome maintenance complex component 10
ENSG00000203710	CR1	9.06651e-05	2.39116	4.42202	[CR1] complement component (3b/4b) receptor 1 (Knops blood group)
ENSG00000255854	PPIAL4B	0.0246507	2.39101	-4.12573	[PPIAL4B] peptidylprolyl isomerase A (cyclophilin A)-like 4B
ENSG00000152766	ANKRD22	8.62676e-05	2.39034	-1.34391	[ANKRD22] ankyrin repeat domain 22
ENSG00000113263	ITK	4.80861e-05	2.38841	2.64229	[ITK] IL2-inducible T-cell kinase
ENSG00000104951	IL4I1	0.00058741	2.37725	-0.488759	[IL4I1] interleukin 4 induced 1
ENSG00000214999	AC129492.6	0.000844653	2.36902	-4.6703	[AC129492.6] Putative uncharacterized protein FLJ38767
ENSG00000105011	ASF1B	0.00030674	2.36844	-2.84143	[ASF1B] anti-silencing function 1B histone chaperone
ENSG00000112303	VNN2	0.00220698	2.3664	0.392729	[VNN2] vanin 2
ENSG00000143228	NUF2	0.00111686	2.36369	-2.08699	[NUF2] NUF2, NDC80 kinetochore complex component
ENSG00000113088	GZMK	0.00239205	2.35411	1.24096	[GZMK] granzyme K (granzyme 3; tryptase II)
ENSG00000072571	HMMR	0.000185724	2.34675	-1.29747	[HMMR] hyaluronan-mediated motility receptor (RHAMM)
ENSG00000198374	HIST1H2AL	0.00201191	2.34133	1.28356	[HIST1H2AL] histone cluster 1, H2al
ENSG00000174123	TLR10	0.00138081	2.34015	1.18889	[TLR10] toll-like receptor 10
ENSG00000237541	HLA-DQA2	0.00244286	2.33807	4.13301	[HLA-DQA2] major histocompatibility complex, class II, DQ alpha 2
ENSG00000168685	IL7R	5.08978e-05	2.33806	3.26676	[IL7R] interleukin 7 receptor
ENSG00000197632	SERPINB2	0.0162456	2.33739	-2.56029	[SERPINB2] serpin peptidase inhibitor, clade B (ovalbumin), member 2
ENSG00000082293	COL19A1	0.0211456	2.33681	-0.587465	[COL19A1] collagen, type XIX, alpha 1
ENSG00000113302	IL12B	0.00391607	2.32921	-3.99517	[IL12B] interleukin 12B (natural killer cell stimulatory factor 2, cytotoxic lymphocyte maturation factor 2, p40)
ENSG00000127074	RGS13	0.0115998	2.32832	-1.56714	[RGS13] regulator of G-protein signaling 13
ENSG00000109674	NEIL3	0.00448739	2.32793	-1.86402	[NEIL3] nei endonuclease VIII-like 3 (E. coli)
ENSG00000121570	DPPA4	0.00196516	2.32781	-5.15789	[DPPA4] developmental pluripotency associated 4
ENSG00000175857	GAPT	0.000338761	2.32616	-0.399994	[GAPT] GRB2-binding adaptor protein, transmembrane
ENSG00000156886	ITGAD	0.0150937	2.32089	-0.812069	[ITGAD] integrin, alpha D
ENSG00000176160	HSF5	0.000723224	2.31372	-2.20335	[HSF5] heat shock transcription factor family member 5
ENSG00000150275	PCDH15	0.0136547	2.30912	-0.703567	[PCDH15] protocadherin-related 15
ENSG00000144045	DQX1	0.0015518	2.30852	-3.49394	[DQX1] DEAQ box RNA-dependent ATPase 1
ENSG00000160654	CD3G	0.000157548	2.30451	2.09539	[CD3G] CD3g molecule, gamma (CD3-TCR complex)
ENSG00000162892	IL24	0.00409168	2.29181	-3.7917	[IL24] interleukin 24
ENSG00000171848	RRM2	0.00194442	2.29169	-0.404539	[RRM2] ribonucleotide reductase M2
ENSG00000121594	CD80	0.00165737	2.28709	-1.10675	[CD80] CD80 molecule
ENSG00000163508	EOMES	0.000944449	2.28105	0.100964	[EOMES] eomesodermin
ENSG00000143184	XCL1	0.000421501	2.2731	-1.44745	[XCL1] chemokine (C motif) ligand 1
ENSG00000007312	CD79B	0.00164479	2.26259	1.57516	[CD79B] CD79b molecule, immunoglobulin-associated beta
ENSG00000178562	CD28	0.00141837	2.25877	0.254396	[CD28] CD28 molecule
ENSG00000156970	BUB1B	0.0026519	2.254	0.827105	[BUB1B] BUB1 mitotic checkpoint serine/threonine kinase B
ENSG00000198283	OR5B21	0.00571906	2.24304	-3.9436	[OR5B21] olfactory receptor, family 5, subfamily B, member 21
ENSG00000116824	CD2	2.86811e-05	2.24061	2.56169	[CD2] CD2 molecule
ENSG00000173762	CD7	7.13459e-05	2.24054	-0.914094	[CD7] CD7 molecule
ENSG00000136286	MYO1G	3.09486e-05	2.23592	2.45584	[MYO1G] myosin IG
ENSG00000111796	KLRB1	0.000183314	2.22636	0.734193	[KLRB1] killer cell lectin-like receptor subfamily B, member 1
ENSG00000184357	HIST1H1B	0.00289624	2.22632	0.606263	[HIST1H1B] histone cluster 1, H1b
ENSG00000080986	NDC80	0.000305348	2.22569	-1.06921	[NDC80] NDC80 kinetochore complex component
ENSG00000089685	BIRC5	0.00525069	2.22354	-3.31737	[BIRC5] baculoviral IAP repeat containing 5
ENSG00000137804	NUSAP1	0.000925582	2.2118	-0.0454613	[NUSAP1] nucleolar and spindle associated protein 1
ENSG00000147434	CHRNA6	0.00269797	2.21139	-2.31489	[CHRNA6] cholinergic receptor, nicotinic, alpha 6 (neuronal)
ENSG00000166501	PRKCB	0.000283522	2.21006	2.7568	[PRKCB] protein kinase C, beta
ENSG00000110848	CD69	0.00167109	2.20685	1.01444	[CD69] CD69 molecule
ENSG00000153898	MCOLN2	0.000339919	2.20419	1.01228	[MCOLN2] mucolipin 2
ENSG00000073734	ABCB11	0.00698369	2.18688	-1.13294	[ABCB11] ATP-binding cassette, sub-family B (MDR/TAP), member 11
ENSG00000168421	RHOH	0.000846742	2.18509	-0.567518	[RHOH] ras homolog family member H
ENSG00000165383	LRRC18	0.0012924	2.1761	-1.343	[LRRC18] leucine rich repeat containing 18
ENSG00000153064	BANK1	0.000453096	2.17425	2.93806	[BANK1] B-cell scaffold protein with ankyrin repeats 1
ENSG00000169679	BUB1	0.000418148	2.17068	0.120813	[BUB1] BUB1 mitotic checkpoint serine/threonine kinase
ENSG00000174083	PIK3R6	0.000170035	2.169	-0.310104	[PIK3R6] phosphoinositide-3-kinase, regulatory subunit 6
ENSG00000198821	CD247	0.000678899	2.16808	1.23569	[CD247] CD247 molecule
ENSG00000172673	THEMIS	0.000184126	2.16533	1.35347	[THEMIS] thymocyte selection associated
ENSG00000188282	RUFY4	0.00148217	2.16415	-2.00699	[RUFY4] RUN and FYVE domain containing 4
ENSG00000147138	GPR174	0.000778436	2.16333	1.17923	[GPR174] G protein-coupled receptor 174
ENSG00000137868	STRA6	0.0340699	2.15275	-2.3541	[STRA6] stimulated by retinoic acid 6
ENSG00000232629	HLA-DQB2	0.00040267	2.15259	1.55339	[HLA-DQB2] major histocompatibility complex, class II, DQ beta 2
ENSG00000107742	SPOCK2	0.000173409	2.14926	1.39214	[SPOCK2] sparc/osteonectin, cwcv and kazal-like domains proteoglycan (testican) 2
ENSG00000101441	CST4	0.0421976	2.14685	0.368009	[CST4] cystatin S
ENSG00000088325	TPX2	0.000913338	2.14561	0.021906	[TPX2] TPX2, microtubule-associated
ENSG00000163492	CCDC141	9.13437e-05	2.14137	2.464	[CCDC141] coiled-coil domain containing 141
ENSG00000167286	CD3D	0.000312288	2.13918	2.90386	[CD3D] CD3d molecule, delta (CD3-TCR complex)
ENSG00000184293	CLECL1	0.00591236	2.1339	-2.07422	[CLECL1] C-type lectin-like 1
ENSG00000130487	KLHDC7B	0.00360947	2.13256	-1.75788	[KLHDC7B] kelch domain containing 7B
ENSG00000187862	TTC24	0.0331193	2.12983	-3.40044	[TTC24] tetratricopeptide repeat domain 24
ENSG00000179840	C1ORF200	0.0150976	2.12813	-1.90485	[C1ORF200] chromosome 1 open reading frame 200
ENSG00000161405	IKZF3	0.000139326	2.12777	2.43028	[IKZF3] IKAROS family zinc finger 3 (Aiolos)
ENSG00000137078	SIT1	0.00269214	2.11571	-2.15448	[SIT1] signaling threshold regulating transmembrane adaptor 1
ENSG00000255798	RP11-817J15.3	0.00867976	2.11238	-4.31985	[RP11-817J15.3] Uncharacterized protein
ENSG00000198851	CD3E	8.6626e-05	2.11007	3.51384	[CD3E] CD3e molecule, epsilon (CD3-TCR complex)
ENSG00000137101	CD72	0.00412805	2.10524	0.49013	[CD72] CD72 molecule
ENSG00000101057	MYBL2	0.0085826	2.10388	0.0304586	[MYBL2] v-myb avian myeloblastosis viral oncogene homolog-like 2
ENSG00000182783	OR2T29	0.02565	2.10297	-5.32261	[OR2T29] olfactory receptor, family 2, subfamily T, member 29
ENSG00000255819	KLRC4-KLRK1	0.00331852	2.10078	1.38042	[KLRC4-KLRK1] KLRC4-KLRK1 readthrough
ENSG00000160182	TFF1	0.0267656	2.09671	-4.55452	[TFF1] trefoil factor 1
ENSG00000124203	ZNF831	0.0022466	2.09557	0.250612	[ZNF831] zinc finger protein 831
ENSG00000163618	CADPS	0.00111472	2.09475	-1.49397	[CADPS] Ca++-dependent secretion activator
ENSG00000137812	CASC5	0.000771646	2.09473	0.443091	[CASC5] cancer susceptibility candidate 5
ENSG00000162676	GFI1	0.000141069	2.09457	0.21883	[GFI1] growth factor independent 1 transcription repressor
ENSG00000159753	RLTPR	0.000558349	2.09239	1.37545	[RLTPR] RGD motif, leucine rich repeats, tropomodulin domain and proline-rich containing
ENSG00000081237	PTPRC	1.76869e-06	2.09115	7.20221	[PTPRC] protein tyrosine phosphatase, receptor type, C
ENSG00000105664	COMP	0.0204146	2.0886	-2.52706	[COMP] cartilage oligomeric matrix protein
ENSG00000128342	LIF	0.0104474	2.08828	-2.52104	[LIF] leukemia inhibitory factor
ENSG00000140968	IRF8	0.000126032	2.08765	3.11415	[IRF8] interferon regulatory factor 8
ENSG00000101447	FAM83D	0.00240959	2.07422	-1.32005	[FAM83D] family with sequence similarity 83, member D
ENSG00000154451	GBP5	5.43296e-05	2.07398	3.15245	[GBP5] guanylate binding protein 5
ENSG00000172794	RAB37	0.00140366	2.07286	-0.520009	[RAB37] RAB37, member RAS oncogene family
ENSG00000170128	GPR25	0.000406018	2.05828	-3.64738	[GPR25] G protein-coupled receptor 25
ENSG00000083454	P2RX5	0.00331758	2.05827	1.85672	[P2RX5] purinergic receptor P2X, ligand-gated ion channel, 5
ENSG00000176788	BASP1	0.000132699	2.05735	-0.331748	[BASP1] brain abundant, membrane attached signal protein 1
ENSG00000186074	CD300LF	0.000515492	2.05672	-1.36637	[CD300LF] CD300 molecule-like family member f
ENSG00000101842	VSIG1	0.0103396	2.05566	-3.21598	[VSIG1] V-set and immunoglobulin domain containing 1
ENSG00000002745	WNT16	0.00186396	2.05319	-3.33528	[WNT16] wingless-type MMTV integration site family, member 16
ENSG00000144460	NYAP2	0.0169961	2.04953	-3.35159	[NYAP2] neuronal tyrosine-phosphorylated phosphoinositide-3-kinase adaptor 2
ENSG00000171611	PTCRA	0.0113467	2.04923	-4.82722	[PTCRA] pre T-cell antigen receptor alpha
ENSG00000078589	P2RY10	0.000576672	2.04834	1.39814	[P2RY10] purinergic receptor P2Y, G-protein coupled, 10
ENSG00000100385	IL2RB	8.25846e-05	2.04572	1.50982	[IL2RB] interleukin 2 receptor, beta
ENSG00000256316	HIST1H3F	0.000553888	2.04357	1.99848	[HIST1H3F] histone cluster 1, H3f
ENSG00000172116	CD8B	0.00722832	2.04263	-1.43368	[CD8B] CD8b molecule
ENSG00000241106	HLA-DOB	0.00054153	2.04029	0.685318	[HLA-DOB] major histocompatibility complex, class II, DO beta
ENSG00000168334	XIRP1	0.00627595	2.03841	-4.21185	[XIRP1] xin actin-binding repeat containing 1
ENSG00000181847	TIGIT	0.00335892	2.03626	-0.694397	[TIGIT] T cell immunoreceptor with Ig and ITIM domains
ENSG00000104894	CD37	4.94663e-05	2.02417	3.62209	[CD37] CD37 molecule
ENSG00000105246	EBI3	0.000387733	2.02325	-2.24359	[EBI3] Epstein-Barr virus induced 3
ENSG00000133454	MYO18B	0.0172543	2.02023	-3.75534	[MYO18B] myosin XVIIIB
ENSG00000115085	ZAP70	0.000434966	2.01189	1.29109	[ZAP70] zeta-chain (TCR) associated protein kinase 70kDa
ENSG00000090889	KIF4A	0.00604105	2.00694	-0.653301	[KIF4A] kinesin family member 4A
ENSG00000028277	POU2F2	0.00024816	2.00628	1.95131	[POU2F2] POU class 2 homeobox 2
ENSG00000123975	CKS2	1.551e-05	1.99234	-0.643086	[CKS2] CDC28 protein kinase regulatory subunit 2
ENSG00000204165	CXORF65	0.009894	1.99115	-3.04778	[CXORF65] chromosome X open reading frame 65
ENSG00000135114	OASL	0.000379956	1.98973	0.119398	[OASL] 2'-5'-oligoadenylate synthetase-like
ENSG00000143851	PTPN7	0.000252301	1.98648	1.18171	[PTPN7] protein tyrosine phosphatase, non-receptor type 7
ENSG00000164512	ANKRD55	0.00397713	1.98624	-2.98269	[ANKRD55] ankyrin repeat domain 55
ENSG00000153563	CD8A	8.14898e-05	1.9856	2.86263	[CD8A] CD8a molecule
ENSG00000183813	CCR4	0.00384371	1.98328	-0.200582	[CCR4] chemokine (C-C motif) receptor 4
ENSG00000174371	EXO1	0.00058741	1.98316	-0.76265	[EXO1] exonuclease 1
ENSG00000155307	SAMSN1	0.000166871	1.98147	1.67867	[SAMSN1] SAM domain, SH3 domain and nuclear localization signals 1
ENSG00000147570	DNAJC5B	0.0312053	1.97611	-4.2474	[DNAJC5B] DnaJ (Hsp40) homolog, subfamily C, member 5 beta
ENSG00000108846	ABCC3	0.000104854	1.97327	1.89406	[ABCC3] ATP-binding cassette, sub-family C (CFTR/MRP), member 3
ENSG00000163606	CD200R1	0.000147413	1.96744	0.766729	[CD200R1] CD200 receptor 1
ENSG00000128815	WDFY4	1.07741e-05	1.96578	4.88531	[WDFY4] WDFY family member 4
ENSG00000165621	OXGR1	0.0211525	1.964	-2.9133	[OXGR1] oxoglutarate (alpha-ketoglutarate) receptor 1
ENSG00000077984	CST7	0.000892651	1.96219	-0.127988	[CST7] cystatin F (leukocystatin)
ENSG00000183484	GPR132	0.000118598	1.95864	-0.192701	[GPR132] G protein-coupled receptor 132
ENSG00000187741	FANCA	1.67267e-05	1.95562	2.53521	[FANCA] Fanconi anemia, complementation group A
ENSG00000212952	BX088651.1	0.0406518	1.95442	-1.24421	[BX088651.1] LOC100126582 protein; Uncharacterized protein
ENSG00000174255	ZNF80	0.0114731	1.95374	-2.01441	[ZNF80] zinc finger protein 80
ENSG00000143185	XCL2	0.0101877	1.94992	-2.15645	[XCL2] chemokine (C motif) ligand 2
ENSG00000167895	TMC8	4.79885e-05	1.94474	3.5154	[TMC8] transmembrane channel-like 8
ENSG00000205020	CCL4L1	0.0187342	1.94264	0.217074	[CCL4L1] chemokine (C-C motif) ligand 4-like 1
ENSG00000145287	PLAC8	0.00249892	1.94241	1.40025	[PLAC8] placenta-specific 8
ENSG00000186810	CXCR3	0.00023846	1.93717	-0.987488	[CXCR3] chemokine (C-X-C motif) receptor 3
ENSG00000073861	TBX21	0.00383815	1.93551	-1.39552	[TBX21] T-box 21
ENSG00000154839	SKA1	0.00878133	1.93295	-3.94586	[SKA1] spindle and kinetochore associated complex subunit 1
ENSG00000158714	SLAMF8	0.000254372	1.93234	0.405498	[SLAMF8] SLAM family member 8
ENSG00000169436	COL22A1	0.000869557	1.93186	-0.625168	[COL22A1] collagen, type XXII, alpha 1
ENSG00000137959	IFI44L	0.00202786	1.93037	4.15068	[IFI44L] interferon-induced protein 44-like
ENSG00000158525	CPA5	0.00764709	1.92983	-5.46195	[CPA5] carboxypeptidase A5
ENSG00000005844	ITGAL	1.70688e-05	1.92882	4.22051	[ITGAL] integrin, alpha L (antigen CD11A (p180), lymphocyte function-associated antigen 1; alpha polypeptide)
ENSG00000104814	MAP4K1	6.7946e-05	1.92676	3.1401	[MAP4K1] mitogen-activated protein kinase kinase kinase kinase 1
ENSG00000134460	IL2RA	0.00627057	1.92024	-0.298406	[IL2RA] interleukin 2 receptor, alpha
ENSG00000128340	RAC2	2.40532e-05	1.91578	3.93219	[RAC2] ras-related C3 botulinum toxin substrate 2 (rho family, small GTP binding protein Rac2)
ENSG00000117724	CENPF	0.000671213	1.9154	1.07363	[CENPF] centromere protein F, 350/400kDa
ENSG00000102962	CCL22	0.00827869	1.91452	-1.16336	[CCL22] chemokine (C-C motif) ligand 22
ENSG00000124575	HIST1H1D	2.26488e-05	1.90729	2.13671	[HIST1H1D] histone cluster 1, H1d
ENSG00000111181	SLC6A12	0.00600904	1.90561	-2.44894	[SLC6A12] solute carrier family 6 (neurotransmitter transporter), member 12
ENSG00000086288	NME8	0.00153393	1.90549	-1.47806	[NME8] NME/NM23 family member 8
ENSG00000073737	DHRS9	0.00948224	1.90442	-1.04492	[DHRS9] dehydrogenase/reductase (SDR family) member 9
ENSG00000095917	TPSD1	0.0486835	1.90066	-4.079	[TPSD1] tryptase delta 1
ENSG00000197721	CR1L	0.00759755	1.90055	-0.562333	[CR1L] complement component (3b/4b) receptor 1-like
ENSG00000106952	TNFSF8	0.000169669	1.89886	-0.719601	[TNFSF8] tumor necrosis factor (ligand) superfamily, member 8
ENSG00000185130	HIST1H2BL	0.00770696	1.8984	1.68583	[HIST1H2BL] histone cluster 1, H2bl
ENSG00000134242	PTPN22	6.63777e-05	1.89664	3.00637	[PTPN22] protein tyrosine phosphatase, non-receptor type 22 (lymphoid)
ENSG00000020633	RUNX3	0.000178889	1.89585	1.16849	[RUNX3] runt-related transcription factor 3
ENSG00000010030	ETV7	0.00365518	1.89325	-0.967226	[ETV7] ets variant 7
ENSG00000254997	KRTAP5-9	0.038324	1.89089	-1.64584	[KRTAP5-9] keratin associated protein 5-9
ENSG00000160791	CCR5	8.36632e-05	1.89065	1.49905	[CCR5] chemokine (C-C motif) receptor 5 (gene/pseudogene)
ENSG00000197540	GZMM	0.00242998	1.88658	-2.42715	[GZMM] granzyme M (lymphocyte met-ase 1)
ENSG00000152969	JAKMIP1	0.00248797	1.88393	-1.85607	[JAKMIP1] janus kinase and microtubule interacting protein 1
ENSG00000197520	FAM177B	0.00449841	1.88351	-2.45051	[FAM177B] family with sequence similarity 177, member B
ENSG00000188257	PLA2G2A	0.0244752	1.87725	-0.376674	[PLA2G2A] phospholipase A2, group IIA (platelets, synovial fluid)
ENSG00000141682	PMAIP1	0.00333143	1.87579	-2.66694	[PMAIP1] phorbol-12-myristate-13-acetate-induced protein 1
ENSG00000100079	LGALS2	0.0039964	1.87539	-0.520874	[LGALS2] lectin, galactoside-binding, soluble, 2
ENSG00000160185	UBASH3A	0.000772061	1.87538	0.245207	[UBASH3A] ubiquitin associated and SH3 domain containing A
ENSG00000135451	TROAP	0.00426916	1.87325	-1.28761	[TROAP] trophinin associated protein
ENSG00000137745	MMP13	0.0143562	1.87169	-5.13026	[MMP13] matrix metallopeptidase 13 (collagenase 3)
ENSG00000139193	CD27	0.000189349	1.87154	1.93493	[CD27] CD27 molecule
ENSG00000224389	C4B	0.00023846	1.87067	6.81254	[C4B] complement component 4B (Chido blood group)
ENSG00000143167	GPA33	0.0110924	1.87051	-4.45317	[GPA33] glycoprotein A33 (transmembrane)
ENSG00000233224	HIST1H2AM	0.000250767	1.8696	2.64193	[HIST1H2AM] histone cluster 1, H2am
ENSG00000198339	HIST1H4I	0.00355603	1.86912	0.686955	[HIST1H4I] histone cluster 1, H4i
ENSG00000126759	CFP	6.00628e-05	1.86788	-0.157248	[CFP] complement factor properdin
ENSG00000115956	PLEK	0.000193526	1.86684	2.4661	[PLEK] pleckstrin
ENSG00000104435	STMN2	0.0102429	1.8667	-1.52445	[STMN2] stathmin-like 2
ENSG00000160224	AIRE	0.00654458	1.86663	-4.94678	[AIRE] autoimmune regulator
ENSG00000066294	CD84	3.4039e-05	1.86654	2.1325	[CD84] CD84 molecule
ENSG00000197846	HIST1H2BF	5.10063e-05	1.86602	3.38927	[HIST1H2BF] histone cluster 1, H2bf
ENSG00000163207	IVL	0.0165131	1.866	-5.40078	[IVL] involucrin
ENSG00000143318	CASQ1	0.00827869	1.85944	-2.60941	[CASQ1] calsequestrin 1 (fast-twitch, skeletal muscle)
ENSG00000196787	HIST1H2AG	0.000263153	1.85268	3.02909	[HIST1H2AG] histone cluster 1, H2ag
ENSG00000145649	GZMA	0.00129283	1.85162	1.2245	[GZMA] granzyme A (granzyme 1, cytotoxic T-lymphocyte-associated serine esterase 3)
ENSG00000237649	KIFC1	0.00328831	1.85017	-0.40722	[KIFC1] kinesin family member C1
ENSG00000187510	PLEKHG7	0.00187545	1.84824	-1.87465	[PLEKHG7] pleckstrin homology domain containing, family G (with RhoGef domain) member 7
ENSG00000013725	CD6	0.000390129	1.84179	1.86845	[CD6] CD6 molecule
ENSG00000123219	CENPK	0.00103814	1.84104	-0.434998	[CENPK] centromere protein K
ENSG00000117090	SLAMF1	4.5295e-05	1.83896	1.90295	[SLAMF1] signaling lymphocytic activation molecule family member 1
ENSG00000163808	KIF15	0.000358424	1.83381	-0.463769	[KIF15] kinesin family member 15
ENSG00000102879	CORO1A	1.70688e-05	1.83293	4.44537	[CORO1A] coronin, actin binding protein, 1A
ENSG00000167208	SNX20	0.00208643	1.83182	-0.721016	[SNX20] sorting nexin 20
ENSG00000110665	C11ORF21	0.00384371	1.82705	-2.00658	[C11ORF21] chromosome 11 open reading frame 21
ENSG00000166535	A2ML1	0.0120939	1.82545	-2.64003	[A2ML1] alpha-2-macroglobulin-like 1
ENSG00000105369	CD79A	8.16095e-05	1.825	3.67859	[CD79A] CD79a molecule, immunoglobulin-associated alpha
ENSG00000138623	SEMA7A	0.000878411	1.82329	0.891185	[SEMA7A] semaphorin 7A, GPI membrane anchor (John Milton Hagen blood group)
ENSG00000112984	KIF20A	0.00157828	1.82232	-1.02525	[KIF20A] kinesin family member 20A
ENSG00000118308	LRMP	0.00133183	1.82224	2.68038	[LRMP] lymphoid-restricted membrane protein
ENSG00000105374	NKG7	0.000553888	1.81904	-1.10681	[NKG7] natural killer cell group 7 sequence
ENSG00000096996	IL12RB1	0.000648422	1.81765	0.927937	[IL12RB1] interleukin 12 receptor, beta 1
ENSG00000198286	CARD11	0.000137221	1.81705	2.39888	[CARD11] caspase recruitment domain family, member 11
ENSG00000204632	HLA-G	0.00406748	1.81306	-0.557451	[HLA-G] major histocompatibility complex, class I, G
ENSG00000188389	PDCD1	0.0097435	1.81208	-0.460057	[PDCD1] programmed cell death 1
ENSG00000188452	CERKL	0.000175442	1.80707	1.76175	[CERKL] ceramide kinase-like
ENSG00000137259	HIST1H2AB	0.00102759	1.8035	-0.37464	[HIST1H2AB] histone cluster 1, H2ab
ENSG00000184613	NELL2	0.00103332	1.80288	2.26474	[NELL2] NEL-like 2 (chicken)
ENSG00000104972	LILRB1	4.95769e-06	1.79127	3.25063	[LILRB1] leukocyte immunoglobulin-like receptor, subfamily B (with TM and ITIM domains), member 1
ENSG00000065675	PRKCQ	0.000327427	1.79089	1.29132	[PRKCQ] protein kinase C, theta
ENSG00000196611	MMP1	0.0164788	1.79054	-5.22109	[MMP1] matrix metallopeptidase 1 (interstitial collagenase)
ENSG00000029153	ARNTL2	5.33034e-05	1.7866	1.14018	[ARNTL2] aryl hydrocarbon receptor nuclear translocator-like 2
ENSG00000011426	ANLN	0.00106098	1.7862	-0.233249	[ANLN] anillin, actin binding protein
ENSG00000198353	HOXC4	0.00518577	1.78397	-2.38654	[HOXC4] homeobox C4
ENSG00000153283	CD96	6.1664e-05	1.77701	3.34645	[CD96] CD96 molecule
ENSG00000136490	LIMD2	0.00160496	1.77309	0.859902	[LIMD2] LIM domain containing 2
ENSG00000196735	HLA-DQA1	2.30828e-05	1.77094	6.35522	[HLA-DQA1] major histocompatibility complex, class II, DQ alpha 1
ENSG00000186265	BTLA	0.00136192	1.76458	0.418438	[BTLA] B and T lymphocyte associated
ENSG00000070915	SLC12A3	0.0153883	1.76125	-0.478973	[SLC12A3] solute carrier family 12 (sodium/chloride transporter), member 3
ENSG00000117009	KMO	0.00662714	1.75792	0.271348	[KMO] kynurenine 3-monooxygenase (kynurenine 3-hydroxylase)
ENSG00000172322	CLEC12A	0.00266721	1.75599	-1.17899	[CLEC12A] C-type lectin domain family 12, member A
ENSG00000138964	PARVG	2.26488e-05	1.75192	2.93537	[PARVG] parvin, gamma
ENSG00000164691	TAGAP	0.000201136	1.75158	2.4964	[TAGAP] T-cell activation RhoGTPase activating protein
ENSG00000126709	IFI6	0.0143516	1.75095	3.30192	[IFI6] interferon, alpha-inducible protein 6
ENSG00000109943	CRTAM	0.00727858	1.75088	-0.852136	[CRTAM] cytotoxic and regulatory T cell molecule
ENSG00000008517	IL32	2.26488e-05	1.74994	2.99329	[IL32] interleukin 32
ENSG00000181617	FDCSP	0.00232606	1.74869	5.89843	[FDCSP] follicular dendritic cell secreted protein
ENSG00000105967	TFEC	0.000331239	1.74517	1.53329	[TFEC] transcription factor EC
ENSG00000051341	POLQ	0.00093228	1.74088	0.232275	[POLQ] polymerase (DNA directed), theta
ENSG00000120659	TNFSF11	0.0163388	1.73877	-2.16072	[TNFSF11] tumor necrosis factor (ligand) superfamily, member 11
ENSG00000101307	SIRPB1	0.0424581	1.73863	1.93772	[SIRPB1] signal-regulatory protein beta 1
ENSG00000161929	SCIMP	0.00122168	1.73837	1.09286	[SCIMP] SLP adaptor and CSK interacting membrane protein
ENSG00000151948	GLT1D1	0.0239809	1.73356	-3.39199	[GLT1D1] glycosyltransferase 1 domain containing 1
ENSG00000138778	CENPE	0.00140598	1.73236	1.28089	[CENPE] centromere protein E, 312kDa
ENSG00000168242	HIST1H2BI	2.27652e-05	1.73207	3.30263	[HIST1H2BI] histone cluster 1, H2bi
ENSG00000161570	CCL5	0.000310733	1.73073	2.74188	[CCL5] chemokine (C-C motif) ligand 5
ENSG00000213654	GPSM3	0.000191273	1.72721	-0.0241486	[GPSM3] G-protein signaling modulator 3
ENSG00000205045	SLFN12L	8.32861e-05	1.72577	2.27036	[SLFN12L] schlafen family member 12-like
ENSG00000117091	CD48	0.00013203	1.72528	3.0305	[CD48] CD48 molecule
ENSG00000137673	MMP7	0.00205897	1.72382	3.10517	[MMP7] matrix metallopeptidase 7 (matrilysin, uterine)
ENSG00000183395	PMCH	0.0280409	1.7233	-4.99936	[PMCH] pro-melanin-concentrating hormone
ENSG00000088827	SIGLEC1	0.000459653	1.72268	2.42956	[SIGLEC1] sialic acid binding Ig-like lectin 1, sialoadhesin
ENSG00000197471	SPN	8.33408e-05	1.72038	1.72544	[SPN] sialophorin
ENSG00000204252	HLA-DOA	7.85062e-05	1.71006	1.44623	[HLA-DOA] major histocompatibility complex, class II, DO alpha
ENSG00000101265	RASSF2	0.000312521	1.70936	2.14757	[RASSF2] Ras association (RalGDS/AF-6) domain family member 2
ENSG00000160593	AMICA1	4.23658e-05	1.707	3.04925	[AMICA1] adhesion molecule, interacts with CXADR antigen 1
ENSG00000086967	MYBPC2	0.00293257	1.70428	-1.9413	[MYBPC2] myosin binding protein C, fast type
ENSG00000185811	IKZF1	0.000141313	1.70423	2.90255	[IKZF1] IKAROS family zinc finger 1 (Ikaros)
ENSG00000225885	AC023590.1	0.0102813	1.704	-2.30676	[AC023590.1] Uncharacterized protein
ENSG00000141506	PIK3R5	2.26009e-05	1.70379	1.76267	[PIK3R5] phosphoinositide-3-kinase, regulatory subunit 5
ENSG00000101082	SLA2	0.00102738	1.70343	0.0225318	[SLA2] Src-like-adaptor 2
ENSG00000105122	RASAL3	0.000176871	1.69994	1.92723	[RASAL3] RAS protein activator like 3
ENSG00000205277	MUC12	0.00130992	1.69926	3.44997	[MUC12] mucin 12, cell surface associated
ENSG00000203813	HIST1H3H	0.000298047	1.69862	2.42347	[HIST1H3H] histone cluster 1, H3h
ENSG00000134516	DOCK2	2.92583e-06	1.69579	5.59312	[DOCK2] dedicator of cytokinesis 2
ENSG00000158488	CD1E	0.0207764	1.69452	-0.877072	[CD1E] CD1e molecule
ENSG00000204516	MICB	0.000425975	1.69413	0.291169	[MICB] MHC class I polypeptide-related sequence B
ENSG00000173917	HOXB2	0.00120709	1.69379	-1.95098	[HOXB2] homeobox B2
ENSG00000177602	GSG2	0.00153635	1.69278	-0.594731	[GSG2] germ cell associated 2 (haspin)
ENSG00000009790	TRAF3IP3	0.000132699	1.69081	2.25605	[TRAF3IP3] TRAF3 interacting protein 3
ENSG00000180644	PRF1	0.000865417	1.68186	1.28085	[PRF1] perforin 1 (pore forming protein)
ENSG00000179344	HLA-DQB1	0.00116315	1.68152	4.30999	[HLA-DQB1] major histocompatibility complex, class II, DQ beta 1
ENSG00000160808	MYL3	0.0296028	1.68132	-3.15456	[MYL3] myosin, light chain 3, alkali; ventricular, skeletal, slow
ENSG00000143119	CD53	3.4039e-05	1.67846	4.27859	[CD53] CD53 molecule
ENSG00000196176	HIST1H4A	0.00157655	1.67807	-0.349497	[HIST1H4A] histone cluster 1, H4a
ENSG00000233041	PHGR1	0.0121977	1.6763	-4.89484	[PHGR1] proline/histidine/glycine-rich 1
ENSG00000130475	FCHO1	0.000406018	1.67579	1.09358	[FCHO1] FCH domain only 1
ENSG00000123329	ARHGAP9	0.000173409	1.67357	2.85992	[ARHGAP9] Rho GTPase activating protein 9
ENSG00000043462	LCP2	1.06077e-05	1.6712	4.06363	[LCP2] lymphocyte cytosolic protein 2 (SH2 domain containing leukocyte protein of 76kDa)
ENSG00000186354	C9ORF47	0.015839	1.67089	-1.90091	[C9ORF47] chromosome 9 open reading frame 47
ENSG00000007264	MATK	0.00136397	1.67066	-0.81502	[MATK] megakaryocyte-associated tyrosine kinase
ENSG00000179088	C12ORF42	0.0489696	1.6682	-3.77864	[C12ORF42] chromosome 12 open reading frame 42
ENSG00000229474	PATL2	0.000580214	1.6677	1.09041	[PATL2] protein associated with topoisomerase II homolog 2 (yeast)
ENSG00000124875	CXCL6	0.0310509	1.66684	-4.08127	[CXCL6] chemokine (C-X-C motif) ligand 6
ENSG00000188505	NCCRP1	0.0374851	1.66589	-3.00668	[NCCRP1] non-specific cytotoxic cell receptor protein 1 homolog (zebrafish)
ENSG00000029534	ANK1	0.000146612	1.66572	0.953253	[ANK1] ankyrin 1, erythrocytic
ENSG00000213402	PTPRCAP	0.000784763	1.66285	0.177597	[PTPRCAP] protein tyrosine phosphatase, receptor type, C-associated protein
ENSG00000162511	LAPTM5	1.77681e-05	1.65849	4.69131	[LAPTM5] lysosomal protein transmembrane 5
ENSG00000134321	RSAD2	0.00609811	1.65795	1.34624	[RSAD2] radical S-adenosyl methionine domain containing 2
ENSG00000079263	SP140	7.1108e-05	1.65662	3.94125	[SP140] SP140 nuclear body protein
ENSG00000166278	C2	0.000193836	1.65442	2.93648	[C2] complement component 2
ENSG00000129277	CCL4	0.00185912	1.65287	2.06143	[CCL4] chemokine (C-C motif) ligand 4
ENSG00000163823	CCR1	3.78762e-05	1.65243	0.425943	[CCR1] chemokine (C-C motif) receptor 1
ENSG00000140451	PIF1	0.000925582	1.65211	-1.38219	[PIF1] PIF1 5'-to-3' DNA helicase
ENSG00000103313	MEFV	0.00453852	1.65194	-0.611441	[MEFV] Mediterranean fever
ENSG00000161944	ASGR2	0.0425526	1.64886	-3.60729	[ASGR2] asialoglycoprotein receptor 2
ENSG00000173578	XCR1	0.00274884	1.64608	-0.409909	[XCR1] chemokine (C motif) receptor 1
ENSG00000187848	P2RX2	0.0480708	1.63684	-4.25182	[P2RX2] purinergic receptor P2X, ligand-gated ion channel, 2
ENSG00000163735	CXCL5	0.00860194	1.63639	-4.4155	[CXCL5] chemokine (C-X-C motif) ligand 5
ENSG00000187474	FPR3	0.000190165	1.63489	0.96189	[FPR3] formyl peptide receptor 3
ENSG00000174946	GPR171	0.00195441	1.63136	-0.386811	[GPR171] G protein-coupled receptor 171
ENSG00000137261	KIAA0319	0.0357896	1.63099	-4.03363	[KIAA0319] KIAA0319
ENSG00000167550	RHEBL1	0.00645973	1.63	-2.18219	[RHEBL1] Ras homolog enriched in brain like 1
ENSG00000196539	OR2T3	0.0273748	1.62558	-5.62098	[OR2T3] olfactory receptor, family 2, subfamily T, member 3
ENSG00000027869	SH2D2A	0.00331852	1.62407	-2.19431	[SH2D2A] SH2 domain containing 2A
ENSG00000158481	CD1C	0.000968823	1.62297	0.939391	[CD1C] CD1c molecule
ENSG00000255221	CARD17	0.0349607	1.6204	-5.34765	[CARD17] caspase recruitment domain family, member 17
ENSG00000121895	TMEM156	0.00217477	1.61749	1.55908	[TMEM156] transmembrane protein 156
ENSG00000136231	IGF2BP3	0.0142963	1.6132	-1.82278	[IGF2BP3] insulin-like growth factor 2 mRNA binding protein 3
ENSG00000170819	BFSP2	0.0405209	1.6128	-3.79479	[BFSP2] beaded filament structural protein 2, phakinin
ENSG00000142512	SIGLEC10	0.000707821	1.61249	1.66792	[SIGLEC10] sialic acid binding Ig-like lectin 10
ENSG00000147168	IL2RG	8.35604e-05	1.61128	3.42262	[IL2RG] interleukin 2 receptor, gamma
ENSG00000115602	IL1RL1	0.0394524	1.61005	-2.67162	[IL1RL1] interleukin 1 receptor-like 1
ENSG00000143476	DTL	0.00604105	1.60852	-0.569235	[DTL] denticleless E3 ubiquitin protein ligase homolog (Drosophila)
ENSG00000136541	ERMN	0.00027084	1.6075	-0.868669	[ERMN] ermin, ERM-like protein
ENSG00000154016	GRAP	0.00370189	1.60731	0.610654	[GRAP] GRB2-related adaptor protein
ENSG00000164483	SAMD3	0.00080667	1.60625	0.213129	[SAMD3] sterile alpha motif domain containing 3
ENSG00000099953	MMP11	0.00334963	1.60468	-0.882984	[MMP11] matrix metallopeptidase 11 (stromelysin 3)
ENSG00000257242	C12ORF79	0.0119385	1.59643	-3.01435	[C12ORF79] chromosome 12 open reading frame 79
ENSG00000184661	CDCA2	0.0170816	1.59561	-0.742181	[CDCA2] cell division cycle associated 2
ENSG00000140853	NLRC5	8.21356e-06	1.59249	5.49299	[NLRC5] NLR family, CARD domain containing 5
ENSG00000240505	TNFRSF13B	0.010107	1.59161	0.440624	[TNFRSF13B] tumor necrosis factor receptor superfamily, member 13B
ENSG00000214872	SMTNL1	0.0268055	1.58678	-0.464416	[SMTNL1] smoothelin-like 1
ENSG00000168394	TAP1	4.9044e-06	1.5827	5.81575	[TAP1] transporter 1, ATP-binding cassette, sub-family B (MDR/TAP)
ENSG00000054967	RELT	0.00173919	1.58234	0.626376	[RELT] RELT tumor necrosis factor receptor
ENSG00000183625	CCR3	0.0329789	1.58215	-4.19607	[CCR3] chemokine (C-C motif) receptor 3
ENSG00000113532	ST8SIA4	3.11833e-05	1.58146	2.38103	[ST8SIA4] ST8 alpha-N-acetyl-neuraminide alpha-2,8-sialyltransferase 4
ENSG00000158517	NCF1	0.000144243	1.57975	3.64584	[NCF1] neutrophil cytosolic factor 1
ENSG00000015285	WAS	0.000285373	1.57923	2.57379	[WAS] Wiskott-Aldrich syndrome
ENSG00000111339	ART4	0.00318823	1.5792	-1.59756	[ART4] ADP-ribosyltransferase 4 (Dombrock blood group)
ENSG00000152804	HHEX	0.000350477	1.57848	0.643799	[HHEX] hematopoietically expressed homeobox
ENSG00000124507	PACSIN1	0.0191191	1.57836	-2.34076	[PACSIN1] protein kinase C and casein kinase substrate in neurons 1
ENSG00000070190	DAPP1	1.67267e-05	1.57799	2.36383	[DAPP1] dual adaptor of phosphotyrosine and 3-phosphoinositides
ENSG00000005059	CCDC109B	0.000305348	1.57455	1.28877	[CCDC109B] coiled-coil domain containing 109B
ENSG00000178860	MSC	0.000939473	1.57406	-0.789976	[MSC] musculin
ENSG00000155926	SLA	0.000131533	1.57371	1.86395	[SLA] Src-like-adaptor
ENSG00000188558	OR2G6	0.0119356	1.573	-5.84439	[OR2G6] olfactory receptor, family 2, subfamily G, member 6
ENSG00000122122	SASH3	0.00189026	1.57268	1.35145	[SASH3] SAM and SH3 domain containing 3
ENSG00000164611	PTTG1	0.000392799	1.57003	1.16797	[PTTG1] pituitary tumor-transforming 1
ENSG00000196226	HIST1H2BB	0.00457884	1.56861	1.42185	[HIST1H2BB] histone cluster 1, H2bb
ENSG00000226777	KIAA0125	0.000187971	1.56694	1.37695	[KIAA0125] KIAA0125
ENSG00000133106	EPSTI1	9.63102e-06	1.56693	4.02717	[EPSTI1] epithelial stromal interaction 1 (breast)
ENSG00000149781	FERMT3	5.62063e-05	1.56687	2.63003	[FERMT3] fermitin family member 3
ENSG00000019169	MARCO	0.029322	1.56662	-3.15	[MARCO] macrophage receptor with collagenous structure
ENSG00000152495	CAMK4	0.00511526	1.56632	0.544628	[CAMK4] calcium/calmodulin-dependent protein kinase IV
ENSG00000185905	C16ORF54	0.00289702	1.56522	-0.148337	[C16ORF54] chromosome 16 open reading frame 54
ENSG00000189430	NCR1	0.0370691	1.56407	-3.16034	[NCR1] natural cytotoxicity triggering receptor 1
ENSG00000106366	SERPINE1	0.0165934	1.56312	0.00299828	[SERPINE1] serpin peptidase inhibitor, clade E (nexin, plasminogen activator inhibitor type 1), member 1
ENSG00000197506	SLC28A3	0.000656612	1.56238	-0.343621	[SLC28A3] solute carrier family 28 (concentrative nucleoside transporter), member 3
ENSG00000115232	ITGA4	2.26488e-05	1.56225	4.39375	[ITGA4] integrin, alpha 4 (antigen CD49D, alpha 4 subunit of VLA-4 receptor)
ENSG00000091137	SLC26A4	0.00942248	1.56219	-0.0619815	[SLC26A4] solute carrier family 26 (anion exchanger), member 4
ENSG00000196550	FAM72A	0.000989862	1.56094	0.0502407	[FAM72A] family with sequence similarity 72, member A
ENSG00000110934	BIN2	3.31222e-05	1.55766	3.26824	[BIN2] bridging integrator 2
ENSG00000185155	MIXL1	0.0085368	1.55709	-2.78093	[MIXL1] Mix paired-like homeobox
ENSG00000171310	CHST11	1.62995e-05	1.55525	2.07264	[CHST11] carbohydrate (chondroitin 4) sulfotransferase 11
ENSG00000137077	CCL21	0.00963286	1.55381	1.50074	[CCL21] chemokine (C-C motif) ligand 21
ENSG00000234511	C5ORF58	0.0129679	1.55308	-3.61142	[C5ORF58] chromosome 5 open reading frame 58
ENSG00000100351	GRAP2	0.000461329	1.553	1.01628	[GRAP2] GRB2-related adaptor protein 2
ENSG00000010671	BTK	5.43296e-05	1.54993	4.06705	[BTK] Bruton agammaglobulinemia tyrosine kinase
ENSG00000103187	COTL1	0.000937256	1.54983	1.47003	[COTL1] coactosin-like 1 (Dictyostelium)
ENSG00000116852	KIF21B	3.74264e-05	1.54505	2.84879	[KIF21B] kinesin family member 21B
ENSG00000135905	DOCK10	4.95769e-06	1.5443	5.6357	[DOCK10] dedicator of cytokinesis 10
ENSG00000035720	STAP1	0.0237542	1.54303	0.0918831	[STAP1] signal transducing adaptor family member 1
ENSG00000198771	RCSD1	7.88143e-05	1.54258	2.20808	[RCSD1] RCSD domain containing 1
ENSG00000112232	KHDRBS2	0.00914571	1.54246	-1.91545	[KHDRBS2] KH domain containing, RNA binding, signal transduction associated 2
ENSG00000122877	EGR2	0.041872	1.54142	2.24423	[EGR2] early growth response 2
ENSG00000132530	XAF1	0.000319445	1.53996	3.96762	[XAF1] XIAP associated factor 1
ENSG00000102445	KIAA0226L	0.000406018	1.53754	2.32054	[KIAA0226L] KIAA0226-like
ENSG00000127152	BCL11B	0.00125005	1.53308	0.362217	[BCL11B] B-cell CLL/lymphoma 11B (zinc finger protein)
ENSG00000242574	HLA-DMB	2.59531e-05	1.53245	3.28401	[HLA-DMB] major histocompatibility complex, class II, DM beta
ENSG00000123338	NCKAP1L	6.20477e-06	1.53236	5.1045	[NCKAP1L] NCK-associated protein 1-like
ENSG00000117560	FASLG	0.000576672	1.53146	-0.653882	[FASLG] Fas ligand (TNF superfamily, member 6)
ENSG00000177409	SAMD9L	4.95769e-06	1.52948	5.03145	[SAMD9L] sterile alpha motif domain containing 9-like
ENSG00000051180	RAD51	0.0040019	1.52913	-0.497322	[RAD51] RAD51 recombinase
ENSG00000025708	TYMP	1.10133e-05	1.52836	4.12749	[TYMP] thymidine phosphorylase
ENSG00000240065	PSMB9	5.33034e-05	1.52834	2.49498	[PSMB9] proteasome (prosome, macropain) subunit, beta type, 9
ENSG00000197629	MPEG1	3.09486e-05	1.52738	4.17949	[MPEG1] macrophage expressed 1
ENSG00000163739	CXCL1	0.000266112	1.52729	-0.134961	[CXCL1] chemokine (C-X-C motif) ligand 1 (melanoma growth stimulating activity, alpha)
ENSG00000116147	TNR	0.027029	1.52639	-2.39429	[TNR] tenascin R
ENSG00000108700	CCL8	0.0108874	1.52519	-1.45578	[CCL8] chemokine (C-C motif) ligand 8
ENSG00000135476	ESPL1	0.00215889	1.52456	-0.193061	[ESPL1] extra spindle pole bodies homolog 1 (S. cerevisiae)
ENSG00000160326	SLC2A6	0.000434966	1.52358	-0.748521	[SLC2A6] solute carrier family 2 (facilitated glucose transporter), member 6
ENSG00000139194	RBP5	0.000195961	1.52031	0.606795	[RBP5] retinol binding protein 5, cellular
ENSG00000068831	RASGRP2	0.00165735	1.52022	3.00985	[RASGRP2] RAS guanyl releasing protein 2 (calcium and DAG-regulated)
ENSG00000204642	HLA-F	4.95769e-06	1.51917	5.86507	[HLA-F] major histocompatibility complex, class I, F
ENSG00000179583	CIITA	5.53215e-06	1.5191	6.64017	[CIITA] class II, major histocompatibility complex, transactivator
ENSG00000180096	SEPT1	7.0878e-05	1.51223	1.55486	[SEPT1] septin 1
ENSG00000168995	SIGLEC7	0.023136	1.51113	-1.57049	[SIGLEC7] sialic acid binding Ig-like lectin 7
ENSG00000151012	SLC7A11	0.00201191	1.51027	-1.15329	[SLC7A11] solute carrier family 7 (anionic amino acid transporter light chain, xc- system), member 11
ENSG00000122025	FLT3	0.000461329	1.50757	1.16576	[FLT3] fms-related tyrosine kinase 3
ENSG00000122188	LAX1	7.25762e-05	1.50511	2.78986	[LAX1] lymphocyte transmembrane adaptor 1
ENSG00000213889	PPM1N	0.00135241	1.50459	-2.45211	[PPM1N] protein phosphatase, Mg2+/Mn2+ dependent, 1N (putative)
ENSG00000197459	HIST1H2BH	0.000269552	1.50028	3.38245	[HIST1H2BH] histone cluster 1, H2bh
ENSG00000177989	ODF3B	0.000112239	1.49953	1.77334	[ODF3B] outer dense fiber of sperm tails 3B
ENSG00000214900	C14ORF182	0.00156118	1.49389	-1.74274	[C14ORF182] chromosome 14 open reading frame 182
ENSG00000146192	FGD2	0.000122304	1.49367	2.33095	[FGD2] FYVE, RhoGEF and PH domain containing 2
ENSG00000136167	LCP1	7.0164e-06	1.49139	5.98507	[LCP1] lymphocyte cytosolic protein 1 (L-plastin)
ENSG00000169495	HTRA4	0.0390437	1.48791	-3.64186	[HTRA4] HtrA serine peptidase 4
ENSG00000171631	P2RY6	0.000266251	1.48448	-0.387848	[P2RY6] pyrimidinergic receptor P2Y, G-protein coupled, 6
ENSG00000243649	CFB	3.74264e-05	1.48257	5.33724	[CFB] complement factor B
ENSG00000101916	TLR8	0.00162424	1.48175	0.282406	[TLR8] toll-like receptor 8
ENSG00000075884	ARHGAP15	0.000117368	1.48133	3.41444	[ARHGAP15] Rho GTPase activating protein 15
ENSG00000114013	CD86	0.000255318	1.47915	1.44862	[CD86] CD86 molecule
ENSG00000140030	GPR65	0.000204513	1.47906	1.19789	[GPR65] G protein-coupled receptor 65
ENSG00000137571	SLCO5A1	0.0052225	1.47611	0.114797	[SLCO5A1] solute carrier organic anion transporter family, member 5A1
ENSG00000101445	PPP1R16B	7.76636e-05	1.47593	2.55709	[PPP1R16B] protein phosphatase 1, regulatory subunit 16B
ENSG00000113763	UNC5A	0.026488	1.47391	-5.04409	[UNC5A] unc-5 homolog A (C. elegans)
ENSG00000110324	IL10RA	2.15593e-05	1.47212	5.50445	[IL10RA] interleukin 10 receptor, alpha
ENSG00000236320	SLFN14	0.0220643	1.46815	-1.50121	[SLFN14] schlafen family member 14
ENSG00000106327	TFR2	0.0487197	1.46658	-2.44501	[TFR2] transferrin receptor 2
ENSG00000125735	TNFSF14	0.00185054	1.46607	-2.05449	[TNFSF14] tumor necrosis factor (ligand) superfamily, member 14
ENSG00000159618	GPR114	0.000516922	1.46298	1.14943	[GPR114] G protein-coupled receptor 114
ENSG00000220008	LINGO3	0.0306815	1.46228	-2.1057	[LINGO3] leucine rich repeat and Ig domain containing 3
ENSG00000172183	ISG20	0.000469485	1.45716	1.95087	[ISG20] interferon stimulated exonuclease gene 20kDa
ENSG00000140368	PSTPIP1	0.00274884	1.45654	0.74933	[PSTPIP1] proline-serine-threonine phosphatase interacting protein 1
ENSG00000172578	KLHL6	0.000145593	1.456	3.18026	[KLHL6] kelch-like family member 6
ENSG00000205413	SAMD9	2.92583e-06	1.4549	5.29543	[SAMD9] sterile alpha motif domain containing 9
ENSG00000138134	STAMBPL1	0.000133484	1.45465	1.78953	[STAMBPL1] STAM binding protein-like 1
ENSG00000158473	CD1D	0.00380299	1.4535	-1.71993	[CD1D] CD1d molecule
ENSG00000170312	CDK1	0.00148659	1.45338	-0.155395	[CDK1] cyclin-dependent kinase 1
ENSG00000122986	HVCN1	0.000625434	1.45321	2.1656	[HVCN1] hydrogen voltage-gated channel 1
ENSG00000159556	ISL2	0.0364866	1.45301	-4.46149	[ISL2] ISL LIM homeobox 2
ENSG00000121966	CXCR4	0.000920525	1.44998	4.9387	[CXCR4] chemokine (C-X-C motif) receptor 4
ENSG00000140678	ITGAX	8.32861e-05	1.44917	4.45209	[ITGAX] integrin, alpha X (complement component 3 receptor 4 subunit)
ENSG00000177272	KCNA3	1.01572e-05	1.44854	2.9819	[KCNA3] potassium voltage-gated channel, shaker-related subfamily, member 3
ENSG00000223865	HLA-DPB1	5.79227e-06	1.44713	5.74181	[HLA-DPB1] major histocompatibility complex, class II, DP beta 1
ENSG00000113368	LMNB1	0.000263153	1.44511	1.69384	[LMNB1] lamin B1
ENSG00000187608	ISG15	0.0137969	1.44175	-0.0480143	[ISG15] ISG15 ubiquitin-like modifier
ENSG00000196866	HIST1H2AD	3.11833e-05	1.44159	2.91223	[HIST1H2AD] histone cluster 1, H2ad
ENSG00000115415	STAT1	1.74998e-05	1.44078	7.94043	[STAT1] signal transducer and activator of transcription 1, 91kDa
ENSG00000082074	FYB	5.54291e-06	1.43906	5.37816	[FYB] FYN binding protein
ENSG00000126264	HCST	0.00146527	1.439	0.658393	[HCST] hematopoietic cell signal transducer
ENSG00000156127	BATF	0.000774839	1.43866	-0.337929	[BATF] basic leucine zipper transcription factor, ATF-like
ENSG00000106948	AKNA	1.31841e-05	1.43863	4.87159	[AKNA] AT-hook transcription factor
ENSG00000180448	HMHA1	8.90635e-05	1.43604	3.14391	[HMHA1] histocompatibility (minor) HA-1
ENSG00000105639	JAK3	9.1669e-05	1.43263	3.97411	[JAK3] Janus kinase 3
ENSG00000185565	LSAMP	0.0202551	1.43102	-0.0956442	[LSAMP] limbic system-associated membrane protein
ENSG00000111331	OAS3	0.000883947	1.43005	4.17309	[OAS3] 2'-5'-oligoadenylate synthetase 3, 100kDa
ENSG00000100526	CDKN3	0.0215304	1.42773	-1.36069	[CDKN3] cyclin-dependent kinase inhibitor 3
ENSG00000176749	CDK5R1	0.0110924	1.42668	-0.334638	[CDK5R1] cyclin-dependent kinase 5, regulatory subunit 1 (p35)
ENSG00000124256	ZBP1	0.000203133	1.42393	2.27403	[ZBP1] Z-DNA binding protein 1
ENSG00000180353	HCLS1	3.34284e-05	1.42303	3.95288	[HCLS1] hematopoietic cell-specific Lyn substrate 1
ENSG00000204287	HLA-DRA	5.04031e-06	1.42185	7.4325	[HLA-DRA] major histocompatibility complex, class II, DR alpha
ENSG00000144130	NT5DC4	0.0290027	1.41774	-5.57088	[NT5DC4] 5'-nucleotidase domain containing 4
ENSG00000184348	HIST1H2AK	0.000358424	1.4175	2.19306	[HIST1H2AK] histone cluster 1, H2ak
ENSG00000146070	PLA2G7	0.00159589	1.41689	1.90576	[PLA2G7] phospholipase A2, group VII (platelet-activating factor acetylhydrolase, plasma)
ENSG00000183310	OR2T34	0.0340444	1.41656	-5.96825	[OR2T34] olfactory receptor, family 2, subfamily T, member 34
ENSG00000181408	UTS2R	0.0201895	1.4165	-2.67511	[UTS2R] urotensin 2 receptor
ENSG00000179715	PCED1B	0.0012975	1.40906	0.734715	[PCED1B] PC-esterase domain containing 1B
ENSG00000197410	DCHS2	0.000552487	1.40745	1.24871	[DCHS2] dachsous cadherin-related 2
ENSG00000115590	IL1R2	0.0464601	1.4065	-0.386654	[IL1R2] interleukin 1 receptor, type II
ENSG00000121552	CSTA	0.00261151	1.40646	0.505072	[CSTA] cystatin A (stefin A)
ENSG00000109684	CLNK	0.002317	1.40585	0.0550996	[CLNK] cytokine-dependent hematopoietic cell linker
ENSG00000160255	ITGB2	5.89221e-05	1.40482	4.69825	[ITGB2] integrin, beta 2 (complement component 3 receptor 3 and 4 subunit)
ENSG00000197238	HIST1H4J	0.00814521	1.40478	3.30191	[HIST1H4J] histone cluster 1, H4j
ENSG00000182162	P2RY8	0.000630891	1.40476	1.46327	[P2RY8] purinergic receptor P2Y, G-protein coupled, 8
ENSG00000024526	DEPDC1	0.0420455	1.40417	-1.96097	[DEPDC1] DEP domain containing 1
ENSG00000157193	LRP8	0.000160126	1.40332	1.17268	[LRP8] low density lipoprotein receptor-related protein 8, apolipoprotein e receptor
ENSG00000186517	ARHGAP30	3.4039e-05	1.40242	3.63772	[ARHGAP30] Rho GTPase activating protein 30
ENSG00000196126	HLA-DRB1	4.95769e-06	1.39871	6.95981	[HLA-DRB1] major histocompatibility complex, class II, DR beta 1
ENSG00000181036	FCRL6	0.0184474	1.39835	-0.964034	[FCRL6] Fc receptor-like 6
ENSG00000111335	OAS2	0.000173409	1.3959	4.07313	[OAS2] 2'-5'-oligoadenylate synthetase 2, 69/71kDa
ENSG00000164694	FNDC1	0.0227386	1.39502	-0.383592	[FNDC1] fibronectin type III domain containing 1
ENSG00000173559	NABP1	7.66297e-05	1.39313	2.22033	[NABP1] nucleic acid binding protein 1
ENSG00000185899	TAS2R60	0.0102361	1.39133	-2.5904	[TAS2R60] taste receptor, type 2, member 60
ENSG00000146094	DOK3	0.00123413	1.38689	0.302581	[DOK3] docking protein 3
ENSG00000189233	NUGGC	0.000189288	1.38675	1.91186	[NUGGC] nuclear GTPase, germinal center associated
ENSG00000135074	ADAM19	0.000175139	1.38592	3.68429	[ADAM19] ADAM metallopeptidase domain 19
ENSG00000185862	EVI2B	8.04812e-06	1.38542	5.72571	[EVI2B] ecotropic viral integration site 2B
ENSG00000136250	AOAH	9.11929e-05	1.38479	3.66322	[AOAH] acyloxyacyl hydrolase (neutrophil)
ENSG00000140511	HAPLN3	0.000242899	1.38434	1.33362	[HAPLN3] hyaluronan and proteoglycan link protein 3
ENSG00000213809	KLRK1	0.0100681	1.38415	0.947705	[KLRK1] killer cell lectin-like receptor subfamily K, member 1
ENSG00000151651	ADAM8	0.000378117	1.38361	0.753998	[ADAM8] ADAM metallopeptidase domain 8
ENSG00000165949	IFI27	0.00533463	1.38292	3.6747	[IFI27] interferon, alpha-inducible protein 27
ENSG00000023445	BIRC3	2.92583e-06	1.38233	5.05476	[BIRC3] baculoviral IAP repeat containing 3
ENSG00000081052	COL4A4	9.57796e-06	1.38133	3.3853	[COL4A4] collagen, type IV, alpha 4
ENSG00000130208	APOC1	0.00707695	1.38115	1.00645	[APOC1] apolipoprotein C-I
ENSG00000139618	BRCA2	4.95769e-06	1.37875	3.63426	[BRCA2] breast cancer 2, early onset
ENSG00000168961	LGALS9	1.28192e-05	1.3783	4.7657	[LGALS9] lectin, galactoside-binding, soluble, 9
ENSG00000142945	KIF2C	0.0102316	1.37587	-0.377719	[KIF2C] kinesin family member 2C
ENSG00000188511	C22ORF34	0.0035527	1.37587	0.310286	[C22ORF34] chromosome 22 open reading frame 34
ENSG00000213658	LAT	0.000344148	1.37481	0.651155	[LAT] linker for activation of T cells
ENSG00000117228	GBP1	3.11833e-05	1.37263	5.33918	[GBP1] guanylate binding protein 1, interferon-inducible
ENSG00000130755	GMFG	0.000100741	1.37128	2.48092	[GMFG] glia maturation factor, gamma
ENSG00000012223	LTF	0.00274908	1.36896	9.3177	[LTF] lactotransferrin
ENSG00000138378	STAT4	3.74264e-05	1.368	2.6261	[STAT4] signal transducer and activator of transcription 4
ENSG00000162692	VCAM1	9.37123e-05	1.36738	3.37121	[VCAM1] vascular cell adhesion molecule 1
ENSG00000157456	CCNB2	0.00833705	1.367	-0.873692	[CCNB2] cyclin B2
ENSG00000100368	CSF2RB	3.52371e-05	1.36543	4.23107	[CSF2RB] colony stimulating factor 2 receptor, beta, low-affinity (granulocyte-macrophage)
ENSG00000034053	APBA2	0.00581225	1.36451	0.96681	[APBA2] amyloid beta (A4) precursor protein-binding, family A, member 2
ENSG00000186818	LILRB4	0.000145593	1.3629	2.77287	[LILRB4] leukocyte immunoglobulin-like receptor, subfamily B (with TM and ITIM domains), member 4
ENSG00000243811	APOBEC3D	0.000138564	1.36046	2.20306	[APOBEC3D] apolipoprotein B mRNA editing enzyme, catalytic polypeptide-like 3D
ENSG00000093072	CECR1	6.1664e-05	1.3602	4.05524	[CECR1] cat eye syndrome chromosome region, candidate 1
ENSG00000019582	CD74	6.36031e-06	1.35976	8.54077	[CD74] CD74 molecule, major histocompatibility complex, class II invariant chain
ENSG00000139725	RHOF	0.000110898	1.35915	1.36829	[RHOF] ras homolog family member F (in filopodia)
ENSG00000143297	FCRL5	5.86189e-05	1.35909	4.48926	[FCRL5] Fc receptor-like 5
ENSG00000069424	KCNAB2	0.00012564	1.35815	2.08601	[KCNAB2] potassium voltage-gated channel, shaker-related subfamily, beta member 2
ENSG00000152932	RAB3C	0.0302202	1.35615	-2.85341	[RAB3C] RAB3C, member RAS oncogene family
ENSG00000130477	UNC13A	0.0406493	1.35399	-2.58228	[UNC13A] unc-13 homolog A (C. elegans)
ENSG00000102524	TNFSF13B	9.31616e-05	1.35321	1.61546	[TNFSF13B] tumor necrosis factor (ligand) superfamily, member 13b
ENSG00000097046	CDC7	0.00138374	1.35288	0.293743	[CDC7] cell division cycle 7
ENSG00000244731	C4A	0.00100886	1.35269	7.05011	[C4A] complement component 4A (Rodgers blood group)
ENSG00000157601	MX1	0.000768698	1.34948	5.26456	[MX1] myxovirus (influenza virus) resistance 1, interferon-inducible protein p78 (mouse)
ENSG00000004468	CD38	0.000548776	1.34898	2.49366	[CD38] CD38 molecule
ENSG00000049768	FOXP3	0.00231103	1.34729	-0.527487	[FOXP3] forkhead box P3
ENSG00000138795	LEF1	0.000862012	1.34549	2.50408	[LEF1] lymphoid enhancer-binding factor 1
ENSG00000170542	SERPINB9	5.66792e-05	1.34436	2.23849	[SERPINB9] serpin peptidase inhibitor, clade B (ovalbumin), member 9
ENSG00000173369	C1QB	4.85862e-05	1.34401	3.67603	[C1QB] complement component 1, q subcomponent, B chain
ENSG00000169884	WNT10B	0.00103662	1.34264	-1.00472	[WNT10B] wingless-type MMTV integration site family, member 10B
ENSG00000186854	TRABD2A	0.00500531	1.33828	-0.518474	[TRABD2A] TraB domain containing 2A
ENSG00000072694	FCGR2B	0.000510424	1.33818	3.22783	[FCGR2B] Fc fragment of IgG, low affinity IIb, receptor (CD32)
ENSG00000100298	APOBEC3H	0.0244327	1.33655	-2.80598	[APOBEC3H] apolipoprotein B mRNA editing enzyme, catalytic polypeptide-like 3H
ENSG00000139626	ITGB7	4.5295e-05	1.33441	3.04997	[ITGB7] integrin, beta 7
ENSG00000026103	FAS	1.06073e-05	1.33416	4.06347	[FAS] Fas cell surface death receptor
ENSG00000168081	PNOC	0.0368133	1.33398	-3.75286	[PNOC] prepronociceptin
ENSG00000010610	CD4	0.000135454	1.33205	2.75624	[CD4] CD4 molecule
ENSG00000142731	PLK4	0.00147739	1.33155	0.282729	[PLK4] polo-like kinase 4
ENSG00000188820	FAM26F	0.00881159	1.33117	-0.194435	[FAM26F] family with sequence similarity 26, member F
ENSG00000132965	ALOX5AP	0.000163452	1.33114	2.08015	[ALOX5AP] arachidonate 5-lipoxygenase-activating protein
ENSG00000147443	DOK2	0.00132448	1.33094	0.613596	[DOK2] docking protein 2, 56kDa
ENSG00000122121	XPNPEP2	0.00971472	1.3301	-1.39807	[XPNPEP2] X-prolyl aminopeptidase (aminopeptidase P) 2, membrane-bound
ENSG00000234745	HLA-B	1.63152e-05	1.32973	9.21829	[HLA-B] major histocompatibility complex, class I, B
ENSG00000163219	ARHGAP25	0.000231559	1.32958	3.15547	[ARHGAP25] Rho GTPase activating protein 25
ENSG00000176890	TYMS	0.00165704	1.32742	-0.0806806	[TYMS] thymidylate synthetase
ENSG00000086730	LAT2	0.0021387	1.32707	0.501691	[LAT2] linker for activation of T cells family, member 2
ENSG00000134757	DSG3	0.0250915	1.32352	-0.872016	[DSG3] desmoglein 3
ENSG00000177669	MBOAT4	0.0346302	1.32335	-2.50753	[MBOAT4] membrane bound O-acyltransferase domain containing 4
ENSG00000026751	SLAMF7	2.82924e-05	1.32119	4.16867	[SLAMF7] SLAM family member 7
ENSG00000006075	CCL3	0.0120107	1.32027	1.24243	[CCL3] chemokine (C-C motif) ligand 3
ENSG00000187951	ARHGAP11B	0.000312288	1.31889	1.85907	[ARHGAP11B] Rho GTPase activating protein 11B
ENSG00000132514	CLEC10A	0.0052635	1.31767	1.13714	[CLEC10A] C-type lectin domain family 10, member A
ENSG00000089127	OAS1	0.000693909	1.31746	4.11282	[OAS1] 2'-5'-oligoadenylate synthetase 1, 40/46kDa
ENSG00000137807	KIF23	0.0119071	1.3171	-0.0869421	[KIF23] kinesin family member 23
ENSG00000165490	C11ORF82	0.00059815	1.31561	0.260675	[C11ORF82] chromosome 11 open reading frame 82
ENSG00000105851	PIK3CG	8.86776e-05	1.31416	3.64231	[PIK3CG] phosphatidylinositol-4,5-bisphosphate 3-kinase, catalytic subunit gamma
ENSG00000172379	ARNT2	0.000101659	1.31327	1.82322	[ARNT2] aryl-hydrocarbon receptor nuclear translocator 2
ENSG00000182572	HIST1H3I	0.000429582	1.31316	2.00667	[HIST1H3I] histone cluster 1, H3i
ENSG00000139734	DIAPH3	0.00927337	1.31273	0.161989	[DIAPH3] diaphanous-related formin 3
ENSG00000197409	HIST1H3D	8.10356e-05	1.31093	3.27716	[HIST1H3D] histone cluster 1, H3d
ENSG00000170571	EMB	5.89221e-05	1.3102	3.69926	[EMB] embigin
ENSG00000137965	IFI44	0.00254766	1.30796	4.21219	[IFI44] interferon-induced protein 44
ENSG00000112936	C7	0.0005837	1.30782	4.93697	[C7] complement component 7
ENSG00000135127	CCDC64	0.00188975	1.30747	0.893369	[CCDC64] coiled-coil domain containing 64
ENSG00000124772	CPNE5	0.000795395	1.30745	1.99921	[CPNE5] copine V
ENSG00000107099	DOCK8	4.95769e-06	1.3065	6.9546	[DOCK8] dedicator of cytokinesis 8
ENSG00000173372	C1QA	3.74071e-05	1.30625	4.28001	[C1QA] complement component 1, q subcomponent, A chain
ENSG00000204296	C6ORF10	0.00204432	1.30582	1.50787	[C6ORF10] chromosome 6 open reading frame 10
ENSG00000185880	TRIM69	4.70838e-05	1.30428	0.343045	[TRIM69] tripartite motif containing 69
ENSG00000115919	KYNU	0.00134727	1.30344	2.24724	[KYNU] kynureninase
ENSG00000108691	CCL2	0.000183129	1.30259	2.73051	[CCL2] chemokine (C-C motif) ligand 2
ENSG00000239713	APOBEC3G	3.74264e-05	1.30092	2.80309	[APOBEC3G] apolipoprotein B mRNA editing enzyme, catalytic polypeptide-like 3G
ENSG00000160999	SH2B2	0.00132332	1.30089	-0.21008	[SH2B2] SH2B adaptor protein 2
ENSG00000187037	GPR141	0.00209799	1.29975	-1.8414	[GPR141] G protein-coupled receptor 141
ENSG00000129151	BBOX1	0.0484887	1.29591	-3.76072	[BBOX1] butyrobetaine (gamma), 2-oxoglutarate dioxygenase (gamma-butyrobetaine hydroxylase) 1
ENSG00000197914	HIST1H4K	0.00341425	1.29309	3.10588	[HIST1H4K] histone cluster 1, H4k
ENSG00000089820	ARHGAP4	5.78585e-05	1.29168	3.02164	[ARHGAP4] Rho GTPase activating protein 4
ENSG00000146670	CDCA5	0.0452414	1.29123	-2.81748	[CDCA5] cell division cycle associated 5
ENSG00000120280	CXORF21	0.00201191	1.29076	-0.678231	[CXORF21] chromosome X open reading frame 21
ENSG00000174500	GCSAM	0.00374357	1.28522	-0.143835	[GCSAM] germinal center-associated, signaling and motility
ENSG00000138160	KIF11	0.00382521	1.28422	1.17263	[KIF11] kinesin family member 11
ENSG00000119917	IFIT3	0.00354686	1.28337	2.50026	[IFIT3] interferon-induced protein with tetratricopeptide repeats 3
ENSG00000196533	C1ORF186	0.0402242	1.28242	-3.07258	[C1ORF186] chromosome 1 open reading frame 186
ENSG00000068489	PRR11	0.00322389	1.28071	0.465208	[PRR11] proline rich 11
ENSG00000133321	RARRES3	7.48679e-05	1.28064	3.00572	[RARRES3] retinoic acid receptor responder (tazarotene induced) 3
ENSG00000179750	APOBEC3B	0.00341579	1.27977	0.212815	[APOBEC3B] apolipoprotein B mRNA editing enzyme, catalytic polypeptide-like 3B
ENSG00000197249	SERPINA1	0.000291646	1.27942	2.79295	[SERPINA1] serpin peptidase inhibitor, clade A (alpha-1 antiproteinase, antitrypsin), member 1
ENSG00000130775	THEMIS2	0.00105437	1.27884	1.7244	[THEMIS2] thymocyte selection associated family member 2
ENSG00000221855	TAS2R41	0.0340479	1.27663	-3.09336	[TAS2R41] taste receptor, type 2, member 41
ENSG00000173193	PARP14	8.21356e-06	1.27541	6.64183	[PARP14] poly (ADP-ribose) polymerase family, member 14
ENSG00000134539	KLRD1	0.00204998	1.27485	-0.159339	[KLRD1] killer cell lectin-like receptor subfamily D, member 1
ENSG00000115604	IL18R1	0.000137221	1.27453	0.588854	[IL18R1] interleukin 18 receptor 1
ENSG00000185885	IFITM1	0.000196666	1.27375	4.45168	[IFITM1] interferon induced transmembrane protein 1
ENSG00000267206	LCN6	0.0288835	1.27365	-2.45615	[LCN6] lipocalin 6
ENSG00000171840	NINJ2	0.0244639	1.27279	-1.68105	[NINJ2] ninjurin 2
ENSG00000106785	TRIM14	5.89221e-05	1.27204	2.47947	[TRIM14] tripartite motif containing 14
ENSG00000013810	TACC3	0.000206604	1.27167	2.06908	[TACC3] transforming, acidic coiled-coil containing protein 3
ENSG00000147536	GINS4	0.00601621	1.27026	-1.87813	[GINS4] GINS complex subunit 4 (Sld5 homolog)
ENSG00000059804	SLC2A3	0.0104537	1.26848	3.86641	[SLC2A3] solute carrier family 2 (facilitated glucose transporter), member 3
ENSG00000057657	PRDM1	0.000893335	1.26758	4.37828	[PRDM1] PR domain containing 1, with ZNF domain
ENSG00000136514	RTP4	0.00102696	1.26683	-0.109906	[RTP4] receptor (chemosensory) transporter protein 4
ENSG00000165168	CYBB	3.09486e-05	1.26512	5.65929	[CYBB] cytochrome b-245, beta polypeptide
ENSG00000056558	TRAF1	7.21212e-05	1.26432	1.86983	[TRAF1] TNF receptor-associated factor 1
ENSG00000100055	CYTH4	5.97709e-05	1.26357	3.19002	[CYTH4] cytohesin 4
ENSG00000138829	FBN2	0.00181595	1.26255	1.40634	[FBN2] fibrillin 2
ENSG00000231389	HLA-DPA1	1.5407e-05	1.26229	6.66296	[HLA-DPA1] major histocompatibility complex, class II, DP alpha 1
ENSG00000137265	IRF4	0.000148846	1.26191	4.08659	[IRF4] interferon regulatory factor 4
ENSG00000104856	RELB	5.61269e-06	1.26168	1.87035	[RELB] v-rel avian reticuloendotheliosis viral oncogene homolog B
ENSG00000137628	DDX60	0.000139326	1.2603	5.66181	[DDX60] DEAD (Asp-Glu-Ala-Asp) box polypeptide 60
ENSG00000120262	CCDC170	0.000918871	1.25927	-0.198279	[CCDC170] coiled-coil domain containing 170
ENSG00000085265	FCN1	0.0200229	1.25849	0.425582	[FCN1] ficolin (collagen/fibrinogen domain containing) 1
ENSG00000110777	POU2AF1	9.50488e-05	1.2582	3.308	[POU2AF1] POU class 2 associating factor 1
ENSG00000167513	CDT1	0.00819458	1.25805	-1.44534	[CDT1] chromatin licensing and DNA replication factor 1
ENSG00000153292	GPR110	0.0204434	1.25673	-0.58406	[GPR110] G protein-coupled receptor 110
ENSG00000078081	LAMP3	0.000169669	1.25297	3.37456	[LAMP3] lysosomal-associated membrane protein 3
ENSG00000090920	FCGBP	0.000156254	1.25286	7.06121	[FCGBP] Fc fragment of IgG binding protein
ENSG00000121281	ADCY7	3.74264e-05	1.24923	3.77616	[ADCY7] adenylate cyclase 7
ENSG00000106462	EZH2	0.000105907	1.24769	1.93657	[EZH2] enhancer of zeste homolog 2 (Drosophila)
ENSG00000090339	ICAM1	0.00020536	1.24732	2.04711	[ICAM1] intercellular adhesion molecule 1
ENSG00000144395	CCDC150	0.00689026	1.24649	-1.37789	[CCDC150] coiled-coil domain containing 150
ENSG00000181074	OR52N4	0.00420022	1.24234	0.291276	[OR52N4] olfactory receptor, family 52, subfamily N, member 4 (gene/pseudogene)
ENSG00000183486	MX2	0.000122075	1.24069	3.2375	[MX2] myxovirus (influenza virus) resistance 2 (mouse)
ENSG00000163687	DNASE1L3	0.00552112	1.23798	0.546006	[DNASE1L3] deoxyribonuclease I-like 3
ENSG00000067715	SYT1	0.00815202	1.23792	-1.24518	[SYT1] synaptotagmin I
ENSG00000172575	RASGRP1	0.000576672	1.23789	2.89508	[RASGRP1] RAS guanyl releasing protein 1 (calcium and DAG-regulated)
ENSG00000055163	CYFIP2	3.78762e-05	1.2374	4.92409	[CYFIP2] cytoplasmic FMR1 interacting protein 2
ENSG00000089692	LAG3	0.00463618	1.23619	-0.207675	[LAG3] lymphocyte-activation gene 3
ENSG00000198502	HLA-DRB5	0.0187342	1.23613	5.49746	[HLA-DRB5] major histocompatibility complex, class II, DR beta 5
ENSG00000204257	HLA-DMA	1.14846e-05	1.23352	5.704	[HLA-DMA] major histocompatibility complex, class II, DM alpha
ENSG00000159189	C1QC	4.63724e-05	1.23334	3.51573	[C1QC] complement component 1, q subcomponent, C chain
ENSG00000111913	FAM65B	0.00054153	1.2323	3.79977	[FAM65B] family with sequence similarity 65, member B
ENSG00000101336	HCK	0.000211764	1.22795	1.79636	[HCK] hemopoietic cell kinase
ENSG00000145779	TNFAIP8	0.000193724	1.22786	2.6927	[TNFAIP8] tumor necrosis factor, alpha-induced protein 8
ENSG00000186827	TNFRSF4	0.00414555	1.22687	-2.08899	[TNFRSF4] tumor necrosis factor receptor superfamily, member 4
ENSG00000162654	GBP4	9.29995e-05	1.22536	3.85624	[GBP4] guanylate binding protein 4
ENSG00000141574	SECTM1	9.13437e-05	1.2251	1.09129	[SECTM1] secreted and transmembrane 1
ENSG00000248710	RP11-432B6.3	0.00182231	1.22323	1.43644	[RP11-432B6.3] Uncharacterized protein
ENSG00000196209	SIRPB2	0.0124699	1.2221	-1.09255	[SIRPB2] signal-regulatory protein beta 2
ENSG00000136040	PLXNC1	3.78762e-05	1.22187	4.41201	[PLXNC1] plexin C1
ENSG00000085840	ORC1	0.0137495	1.21948	0.500395	[ORC1] origin recognition complex, subunit 1
ENSG00000113749	HRH2	0.00336629	1.21807	-0.617255	[HRH2] histamine receptor H2
ENSG00000101342	TLDC2	0.00262913	1.21692	-0.196749	[TLDC2] TBC/LysM-associated domain containing 2
ENSG00000136492	BRIP1	0.00507784	1.21528	1.57091	[BRIP1] BRCA1 interacting protein C-terminal helicase 1
ENSG00000086300	SNX10	0.0062703	1.20944	0.435884	[SNX10] sorting nexin 10
ENSG00000160712	IL6R	7.63464e-05	1.20935	2.70658	[IL6R] interleukin 6 receptor
ENSG00000137474	MYO7A	0.00107854	1.20921	2.2797	[MYO7A] myosin VIIA
ENSG00000160883	HK3	0.0366315	1.20201	-1.05719	[HK3] hexokinase 3 (white cell)
ENSG00000125347	IRF1	3.69749e-05	1.19611	3.9121	[IRF1] interferon regulatory factor 1
ENSG00000206503	HLA-A	1.18074e-05	1.19427	8.50509	[HLA-A] major histocompatibility complex, class I, A
ENSG00000129810	SGOL1	0.00273774	1.19134	-0.510812	[SGOL1] shugoshin-like 1 (S. pombe)
ENSG00000064201	TSPAN32	0.0058528	1.18993	-1.58898	[TSPAN32] tetraspanin 32
ENSG00000110448	CD5	0.000818347	1.18981	1.76081	[CD5] CD5 molecule
ENSG00000180061	TMEM150B	0.0350197	1.18651	-3.06113	[TMEM150B] transmembrane protein 150B
ENSG00000104689	TNFRSF10A	5.89221e-05	1.18464	1.97716	[TNFRSF10A] tumor necrosis factor receptor superfamily, member 10a
ENSG00000163376	KBTBD8	0.00165989	1.18415	1.09228	[KBTBD8] kelch repeat and BTB (POZ) domain containing 8
ENSG00000104998	IL27RA	0.000334627	1.18293	1.00876	[IL27RA] interleukin 27 receptor, alpha
ENSG00000142347	MYO1F	2.27973e-05	1.18049	4.26953	[MYO1F] myosin IF
ENSG00000137841	PLCB2	2.26488e-05	1.17646	4.00702	[PLCB2] phospholipase C, beta 2
ENSG00000189057	FAM111B	0.00334963	1.17102	0.295771	[FAM111B] family with sequence similarity 111, member B
ENSG00000047457	CP	0.00038166	1.17094	3.24813	[CP] ceruloplasmin (ferroxidase)
ENSG00000100167	SEPT3	0.0149657	1.16968	-1.7645	[SEPT3] septin 3
ENSG00000183837	PNMA3	0.0100782	1.16902	-1.06041	[PNMA3] paraneoplastic Ma antigen 3
ENSG00000205018	RP11-830F9.6	0.00391643	1.16749	2.80728	[RP11-830F9.6] Uncharacterized protein; cDNA FLJ26728 fis, clone PNC06635
ENSG00000175643	RMI2	0.0283639	1.16693	-3.20022	[RMI2] RecQ mediated genome instability 2
ENSG00000000938	FGR	0.00205197	1.1659	1.29411	[FGR] feline Gardner-Rasheed sarcoma viral oncogene homolog
ENSG00000167850	CD300C	0.0387749	1.16361	-1.97913	[CD300C] CD300c molecule
ENSG00000110031	LPXN	0.00010855	1.16358	2.87312	[LPXN] leupaxin
ENSG00000198846	TOX	0.000638173	1.1628	2.39528	[TOX] thymocyte selection-associated high mobility group box
ENSG00000213928	IRF9	0.000155565	1.16204	4.16366	[IRF9] interferon regulatory factor 9
ENSG00000100767	PAPLN	0.00048599	1.1617	1.8037	[PAPLN] papilin, proteoglycan-like sulfated glycoprotein
ENSG00000132464	ENAM	0.00713191	1.16141	-0.632482	[ENAM] enamelin
ENSG00000171522	PTGER4	0.000458032	1.15915	1.15798	[PTGER4] prostaglandin E receptor 4 (subtype EP4)
ENSG00000196684	HSH2D	8.32861e-05	1.15807	2.1448	[HSH2D] hematopoietic SH2 domain containing
ENSG00000106560	GIMAP2	0.000298657	1.15638	1.378	[GIMAP2] GTPase, IMAP family member 2
ENSG00000163563	MNDA	0.000229745	1.15581	1.26044	[MNDA] myeloid cell nuclear differentiation antigen
ENSG00000145386	CCNA2	0.00172661	1.15543	0.937227	[CCNA2] cyclin A2
ENSG00000112742	TTK	0.0164622	1.15507	-0.100226	[TTK] TTK protein kinase
ENSG00000110876	SELPLG	8.36091e-05	1.15406	4.34809	[SELPLG] selectin P ligand
ENSG00000177721	ANXA2R	0.00384371	1.15311	-1.45016	[ANXA2R] annexin A2 receptor
ENSG00000175040	CHST2	0.00157399	1.15201	0.586169	[CHST2] carbohydrate (N-acetylglucosamine-6-O) sulfotransferase 2
ENSG00000196664	TLR7	5.43296e-05	1.15181	2.87392	[TLR7] toll-like receptor 7
ENSG00000058335	RASGRF1	0.0336956	1.15152	-0.336873	[RASGRF1] Ras protein-specific guanine nucleotide-releasing factor 1
ENSG00000155465	SLC7A7	3.78762e-05	1.14994	3.54482	[SLC7A7] solute carrier family 7 (amino acid transporter light chain, y+L system), member 7
ENSG00000166428	PLD4	0.0010479	1.14903	1.38637	[PLD4] phospholipase D family, member 4
ENSG00000135899	SP110	5.39311e-06	1.14702	5.34096	[SP110] SP110 nuclear body protein
ENSG00000147889	CDKN2A	0.0214544	1.1442	-1.67097	[CDKN2A] cyclin-dependent kinase inhibitor 2A
ENSG00000150637	CD226	0.000146612	1.14018	1.30591	[CD226] CD226 molecule
ENSG00000235568	NFAM1	0.0215524	1.13784	-0.0130453	[NFAM1] NFAT activating protein with ITAM motif 1
ENSG00000171241	SHCBP1	0.0220643	1.13721	-0.0884926	[SHCBP1] SHC SH2-domain binding protein 1
ENSG00000007129	CEACAM21	0.00446353	1.1364	-0.107317	[CEACAM21] carcinoembryonic antigen-related cell adhesion molecule 21
ENSG00000138642	HERC6	0.00269665	1.13637	4.3844	[HERC6] HECT and RLD domain containing E3 ubiquitin protein ligase family member 6
ENSG00000135439	AGAP2	0.000200084	1.1352	1.99479	[AGAP2] ArfGAP with GTPase domain, ankyrin repeat and PH domain 2
ENSG00000070882	OSBPL3	1.68201e-05	1.13458	3.5819	[OSBPL3] oxysterol binding protein-like 3
ENSG00000041515	MYO16	0.00441759	1.13447	0.0868973	[MYO16] myosin XVI
ENSG00000196136	SERPINA3	0.0127997	1.13321	4.04636	[SERPINA3] serpin peptidase inhibitor, clade A (alpha-1 antiproteinase, antitrypsin), member 3
ENSG00000242689	CNTF	0.0382631	1.13163	-1.55341	[CNTF] ciliary neurotrophic factor
ENSG00000072818	ACAP1	8.70616e-05	1.12891	3.46484	[ACAP1] ArfGAP with coiled-coil, ankyrin repeat and PH domains 1
ENSG00000197385	ZNF860	0.00015237	1.12768	3.7782	[ZNF860] zinc finger protein 860
ENSG00000077420	APBB1IP	0.000229646	1.12619	4.24653	[APBB1IP] amyloid beta (A4) precursor protein-binding, family B, member 1 interacting protein
ENSG00000152672	CLEC4F	0.0088822	1.1253	-0.115823	[CLEC4F] C-type lectin domain family 4, member F
ENSG00000135838	NPL	0.00120709	1.12266	2.0741	[NPL] N-acetylneuraminate pyruvate lyase (dihydrodipicolinate synthase)
ENSG00000205744	DENND1C	3.52371e-05	1.12064	2.55707	[DENND1C] DENN/MADD domain containing 1C
ENSG00000165457	FOLR2	0.00120709	1.12054	1.81052	[FOLR2] folate receptor 2 (fetal)
ENSG00000224383	C17ORF72	0.0101155	1.12048	-1.56592	[C17ORF72] chromosome 17 open reading frame 72
ENSG00000131042	LILRB2	0.000662425	1.11808	2.47207	[LILRB2] leukocyte immunoglobulin-like receptor, subfamily B (with TM and ITIM domains), member 2
ENSG00000102096	PIM2	0.00244286	1.11715	3.29452	[PIM2] pim-2 oncogene
ENSG00000175489	LRRC25	0.00166177	1.11421	-1.01524	[LRRC25] leucine rich repeat containing 25
ENSG00000124191	TOX2	0.00982905	1.11374	0.0604008	[TOX2] TOX high mobility group box family member 2
ENSG00000134326	CMPK2	0.0113156	1.112	2.53146	[CMPK2] cytidine monophosphate (UMP-CMP) kinase 2, mitochondrial
ENSG00000138496	PARP9	3.74264e-05	1.11077	5.12728	[PARP9] poly (ADP-ribose) polymerase family, member 9
ENSG00000108798	ABI3	0.000302348	1.11031	0.732124	[ABI3] ABI family, member 3
ENSG00000124508	BTN2A2	6.20477e-06	1.10974	4.06896	[BTN2A2] butyrophilin, subfamily 2, member A2
ENSG00000069493	CLEC2D	0.000234881	1.10967	3.07203	[CLEC2D] C-type lectin domain family 2, member D
ENSG00000124126	PREX1	1.06077e-05	1.10646	4.83164	[PREX1] phosphatidylinositol-3,4,5-trisphosphate-dependent Rac exchange factor 1
ENSG00000169413	RNASE6	0.00082069	1.1063	1.36664	[RNASE6] ribonuclease, RNase A family, k6
ENSG00000120278	PLEKHG1	0.000305348	1.10616	3.43645	[PLEKHG1] pleckstrin homology domain containing, family G (with RhoGef domain) member 1
ENSG00000118503	TNFAIP3	1.10566e-05	1.10568	4.59928	[TNFAIP3] tumor necrosis factor, alpha-induced protein 3
ENSG00000089639	GMIP	7.21212e-05	1.10433	2.32809	[GMIP] GEM interacting protein
ENSG00000198327	HIST1H4F	0.00759533	1.10402	1.37356	[HIST1H4F] histone cluster 1, H4f
ENSG00000121211	MND1	0.0340699	1.10348	-2.12032	[MND1] meiotic nuclear divisions 1 homolog (S. cerevisiae)
ENSG00000198734	F5	0.0148291	1.10235	3.36603	[F5] coagulation factor V (proaccelerin, labile factor)
ENSG00000140749	IGSF6	0.000122051	1.10147	2.0794	[IGSF6] immunoglobulin superfamily, member 6
ENSG00000187688	TRPV2	0.000318795	1.10128	1.96528	[TRPV2] transient receptor potential cation channel, subfamily V, member 2
ENSG00000125538	IL1B	0.00600904	1.10018	1.34665	[IL1B] interleukin 1, beta
ENSG00000144218	AFF3	0.000914017	1.09941	3.43605	[AFF3] AF4/FMR2 family, member 3
ENSG00000204264	PSMB8	1.37546e-05	1.09893	4.64341	[PSMB8] proteasome (prosome, macropain) subunit, beta type, 8
ENSG00000089327	FXYD5	2.45315e-05	1.0978	4.35584	[FXYD5] FXYD domain containing ion transport regulator 5
ENSG00000172543	CTSW	0.0102296	1.09737	0.985969	[CTSW] cathepsin W
ENSG00000171608	PIK3CD	0.000344148	1.09437	4.22247	[PIK3CD] phosphatidylinositol-4,5-bisphosphate 3-kinase, catalytic subunit delta
ENSG00000110077	MS4A6A	9.9852e-05	1.09382	3.98936	[MS4A6A] membrane-spanning 4-domains, subfamily A, member 6A
ENSG00000105717	PBX4	0.0132969	1.09307	-1.4799	[PBX4] pre-B-cell leukemia homeobox 4
ENSG00000171208	NETO2	0.00350029	1.08902	0.0880902	[NETO2] neuropilin (NRP) and tolloid (TLL)-like 2
ENSG00000049192	ADAMTS6	0.0120897	1.08884	0.532111	[ADAMTS6] ADAM metallopeptidase with thrombospondin type 1 motif, 6
ENSG00000151490	PTPRO	0.000469936	1.08865	1.63126	[PTPRO] protein tyrosine phosphatase, receptor type, O
ENSG00000130812	ANGPTL6	0.0315889	1.08857	-1.93027	[ANGPTL6] angiopoietin-like 6
ENSG00000186583	SPATC1	0.0137335	1.0879	-2.12164	[SPATC1] spermatogenesis and centriole associated 1
ENSG00000172349	IL16	0.000187971	1.08735	4.53789	[IL16] interleukin 16
ENSG00000167261	DPEP2	0.0137625	1.08442	0.399837	[DPEP2] dipeptidase 2
ENSG00000163131	CTSS	2.27973e-05	1.08173	4.99959	[CTSS] cathepsin S
ENSG00000111801	BTN3A3	2.70752e-05	1.0814	4.89657	[BTN3A3] butyrophilin, subfamily 3, member A3
ENSG00000138161	CUZD1	0.016772	1.08084	-1.07563	[CUZD1] CUB and zona pellucida-like domains 1
ENSG00000100365	NCF4	0.00134091	1.08015	2.8836	[NCF4] neutrophil cytosolic factor 4, 40kDa
ENSG00000177575	CD163	0.000149163	1.08012	4.20671	[CD163] CD163 molecule
ENSG00000203737	GPR52	5.64331e-05	1.07999	2.09883	[GPR52] G protein-coupled receptor 52
ENSG00000196329	GIMAP5	0.000250767	1.07835	2.75722	[GIMAP5] GTPase, IMAP family member 5
ENSG00000130303	BST2	0.00455904	1.07829	2.62713	[BST2] bone marrow stromal cell antigen 2
ENSG00000164308	ERAP2	0.0159185	1.0778	4.45643	[ERAP2] endoplasmic reticulum aminopeptidase 2
ENSG00000111679	PTPN6	7.505e-05	1.0765	5.21351	[PTPN6] protein tyrosine phosphatase, non-receptor type 6
ENSG00000167900	TK1	0.0121658	1.07509	-1.52301	[TK1] thymidine kinase 1, soluble
ENSG00000172215	CXCR6	3.11833e-05	1.07304	1.36238	[CXCR6] chemokine (C-X-C motif) receptor 6
ENSG00000126246	IGFLR1	0.000200706	1.07249	0.414247	[IGFLR1] IGF-like family receptor 1
ENSG00000183160	TMEM119	0.00419171	1.06907	-0.116671	[TMEM119] transmembrane protein 119
ENSG00000188596	C12ORF55	0.00131017	1.06825	2.69041	[C12ORF55] chromosome 12 open reading frame 55
ENSG00000173198	CYSLTR1	0.00120633	1.06671	1.11269	[CYSLTR1] cysteinyl leukotriene receptor 1
ENSG00000146112	PPP1R18	3.54391e-05	1.06659	3.44177	[PPP1R18] protein phosphatase 1, regulatory subunit 18
ENSG00000116990	MYCL	0.00637098	1.06639	-0.279127	[MYCL] v-myc avian myelocytomatosis viral oncogene lung carcinoma derived homolog
ENSG00000165025	SYK	3.34284e-05	1.06435	3.68889	[SYK] spleen tyrosine kinase
ENSG00000100342	APOL1	0.000191699	1.06297	2.50425	[APOL1] apolipoprotein L, 1
ENSG00000077238	IL4R	0.000424414	1.06253	3.09934	[IL4R] interleukin 4 receptor
ENSG00000160991	ORAI2	4.95769e-06	1.06146	2.34755	[ORAI2] ORAI calcium release-activated calcium modulator 2
ENSG00000204482	LST1	0.00345746	1.06113	1.26108	[LST1] leukocyte specific transcript 1
ENSG00000129667	RHBDF2	3.09486e-05	1.06011	3.07233	[RHBDF2] rhomboid 5 homolog 2 (Drosophila)
ENSG00000115165	CYTIP	0.00370298	1.05854	3.31664	[CYTIP] cytohesin 1 interacting protein
ENSG00000012779	ALOX5	0.000219018	1.05509	3.50375	[ALOX5] arachidonate 5-lipoxygenase
ENSG00000216490	IFI30	9.1669e-05	1.05493	3.63771	[IFI30] interferon, gamma-inducible protein 30
ENSG00000112799	LY86	0.00666573	1.05373	-0.0411989	[LY86] lymphocyte antigen 86
ENSG00000197142	ACSL5	5.30949e-05	1.05168	3.78018	[ACSL5] acyl-CoA synthetase long-chain family member 5
ENSG00000181104	F2R	1.31167e-05	1.05109	2.87381	[F2R] coagulation factor II (thrombin) receptor
ENSG00000169031	COL4A3	0.00129715	1.05105	3.09633	[COL4A3] collagen, type IV, alpha 3 (Goodpasture antigen)
ENSG00000126860	EVI2A	0.000429582	1.05079	1.95006	[EVI2A] ecotropic viral integration site 2A
ENSG00000163565	IFI16	1.06073e-05	1.04797	5.97345	[IFI16] interferon, gamma-inducible protein 16
ENSG00000040608	RTN4R	0.00945143	1.0468	-0.486544	[RTN4R] reticulon 4 receptor
ENSG00000258875	CTD-2547L24.3	0.0238855	1.04374	-2.35243	[CTD-2547L24.3] HCG1816139; Uncharacterized protein
ENSG00000145416	MARCH1	0.000418674	1.04126	1.85735	[MARCH1] membrane-associated ring finger (C3HC4) 1, E3 ubiquitin protein ligase
ENSG00000169583	CLIC3	0.0230745	1.04109	-1.95242	[CLIC3] chloride intracellular channel 3
ENSG00000121621	KIF18A	0.0116941	1.04001	0.360633	[KIF18A] kinesin family member 18A
ENSG00000188910	GJB3	0.046137	1.03969	-1.32425	[GJB3] gap junction protein, beta 3, 31kDa
ENSG00000122862	SRGN	0.000275026	1.03956	4.20493	[SRGN] serglycin
ENSG00000132182	NUP210	1.62995e-05	1.03386	5.19242	[NUP210] nucleoporin 210kDa
ENSG00000072786	STK10	9.37123e-05	1.03205	3.53069	[STK10] serine/threonine kinase 10
ENSG00000116191	RALGPS2	0.000232655	1.03179	4.2177	[RALGPS2] Ral GEF with PH domain and SH3 binding motif 2
ENSG00000176083	ZNF683	0.0235967	1.03043	-0.728673	[ZNF683] zinc finger protein 683
ENSG00000066336	SPI1	0.000341148	1.0297	2.45683	[SPI1] spleen focus forming virus (SFFV) proviral integration oncogene
ENSG00000109205	ODAM	0.0184885	1.02894	5.79247	[ODAM] odontogenic, ameloblast asssociated
ENSG00000162888	C1ORF147	0.00477815	1.02819	-1.42601	[C1ORF147] chromosome 1 open reading frame 147
ENSG00000127084	FGD3	0.00112159	1.02723	2.6516	[FGD3] FYVE, RhoGEF and PH domain containing 3
ENSG00000129226	CD68	0.000109917	1.02647	4.92099	[CD68] CD68 molecule
ENSG00000167077	MEI1	0.000725057	1.02587	2.42151	[MEI1] meiosis inhibitor 1
ENSG00000100060	MFNG	0.000399006	1.0255	1.19541	[MFNG] MFNG O-fucosylpeptide 3-beta-N-acetylglucosaminyltransferase
ENSG00000180998	GPR137C	0.00656214	1.02391	-2.10877	[GPR137C] G protein-coupled receptor 137C
ENSG00000131196	NFATC1	0.00212408	1.02213	2.14263	[NFATC1] nuclear factor of activated T-cells, cytoplasmic, calcineurin-dependent 1
ENSG00000073849	ST6GAL1	4.68358e-05	1.02064	4.31566	[ST6GAL1] ST6 beta-galactosamide alpha-2,6-sialyltranferase 1
ENSG00000140534	TICRR	0.0111684	1.02058	0.292084	[TICRR] TOPBP1-interacting checkpoint and replication regulator
ENSG00000143110	C1ORF162	0.000579423	1.02005	2.71604	[C1ORF162] chromosome 1 open reading frame 162
ENSG00000106066	CPVL	0.00290386	1.01759	3.16312	[CPVL] carboxypeptidase, vitellogenic-like
ENSG00000170006	TMEM154	0.00303491	1.0168	1.9139	[TMEM154] transmembrane protein 154
ENSG00000246223	C14ORF64	0.00154832	1.01641	0.485073	[C14ORF64] chromosome 14 open reading frame 64
ENSG00000102174	PHEX	0.0178627	1.01636	1.33402	[PHEX] phosphate regulating endopeptidase homolog, X-linked
ENSG00000179144	GIMAP7	0.000498244	1.01616	2.57648	[GIMAP7] GTPase, IMAP family member 7
ENSG00000115935	WIPF1	4.94663e-05	1.016	4.7941	[WIPF1] WAS/WASL interacting protein family, member 1
ENSG00000142583	SLC2A5	0.00258504	1.01488	-0.0792032	[SLC2A5] solute carrier family 2 (facilitated glucose/fructose transporter), member 5
ENSG00000132274	TRIM22	6.49792e-05	1.01185	5.57668	[TRIM22] tripartite motif containing 22
ENSG00000135604	STX11	0.0130686	1.00883	-0.0748273	[STX11] syntaxin 11
ENSG00000164430	MB21D1	0.000133309	1.00758	1.10992	[MB21D1] Mab-21 domain containing 1
ENSG00000023902	PLEKHO1	0.000172669	1.00748	2.90315	[PLEKHO1] pleckstrin homology domain containing, family O member 1
ENSG00000168389	MFSD2A	0.0024721	1.00712	-0.262273	[MFSD2A] major facilitator superfamily domain containing 2A
ENSG00000204525	HLA-C	0.000189349	1.0049	8.28036	[HLA-C] major histocompatibility complex, class I, C
ENSG00000171700	RGS19	0.000838077	1.00227	-0.143854	[RGS19] regulator of G-protein signaling 19
ENSG00000145569	FAM105A	2.26009e-05	1.00226	1.51219	[FAM105A] family with sequence similarity 105, member A
ENSG00000104974	LILRA1	0.0078066	1.00127	0.744999	[LILRA1] leukocyte immunoglobulin-like receptor, subfamily A (with TM domain), member 1
ENSG00000106565	TMEM176B	0.0013436	1.00093	3.17946	[TMEM176B] transmembrane protein 176B
ENSG00000112137	PHACTR1	0.00496606	1.00073	0.681839	[PHACTR1] phosphatase and actin regulator 1

## Sheet: class4vs3_down
	Symbol	adj.P.Val	logFC	AveExpr	Description
ENSG00000259171	AL163636.6	0.0187105	-3.53039	-4.06601	[AL163636.6] Homo sapiens ribonuclease, RNase A family, 4 (RNASE4), transcript variant 4, mRNA.
ENSG00000260170	RP11-96O20.4	0.0117441	-2.97555	-0.781335	[RP11-96O20.4] Uncharacterized protein
ENSG00000072444	ASAH2C	0.0209631	-2.63738	-5.01879	[ASAH2C] N-acylsphingosine amidohydrolase (non-lysosomal ceramidase) 2C
ENSG00000215853	RPTN	0.0280459	-2.61056	-3.50689	[RPTN] repetin
ENSG00000213934	HBG1	0.0376632	-2.51432	-4.75968	[HBG1] hemoglobin, gamma A
ENSG00000127530	OR7C1	0.0082633	-2.44357	-3.33496	[OR7C1] olfactory receptor, family 7, subfamily C, member 1
ENSG00000186439	TRDN	0.000788575	-2.36813	-0.757341	[TRDN] triadin
ENSG00000188269	OR7A5	0.0492968	-2.32085	-3.77867	[OR7A5] olfactory receptor, family 7, subfamily A, member 5
ENSG00000091704	CPA1	0.000725109	-2.25084	-3.63883	[CPA1] carboxypeptidase A1 (pancreatic)
ENSG00000180318	ALX1	0.00146806	-2.23623	-3.09411	[ALX1] ALX homeobox 1
ENSG00000183086	GATSL1	0.0453096	-2.12961	0.0382544	[GATSL1] GATS protein-like 1
ENSG00000108825	PTGES3L-AARSD1	0.00108181	-2.10449	-2.18445	[PTGES3L-AARSD1] PTGES3L-AARSD1 readthrough
ENSG00000010282	HHATL	0.000242219	-2.07578	2.85801	[HHATL] hedgehog acyltransferase-like
ENSG00000113303	BTNL8	0.00129283	-2.05015	-1.76019	[BTNL8] butyrophilin-like 8
ENSG00000185002	RFX6	0.00348936	-2.00417	-0.188624	[RFX6] regulatory factor X, 6
ENSG00000113389	NPR3	8.25846e-05	-1.85194	2.03699	[NPR3] natriuretic peptide receptor C/guanylate cyclase C (atrionatriuretic peptide receptor C)
ENSG00000187140	FOXD3	6.97481e-05	-1.82525	0.717615	[FOXD3] forkhead box D3
ENSG00000065325	GLP2R	0.00525633	-1.82336	-3.54318	[GLP2R] glucagon-like peptide 2 receptor
ENSG00000176204	LRRTM4	0.000311522	-1.81314	-1.0615	[LRRTM4] leucine rich repeat transmembrane neuronal 4
ENSG00000143839	REN	0.0486135	-1.81298	-4.22739	[REN] renin
ENSG00000066032	CTNNA2	0.00335851	-1.80279	-2.98604	[CTNNA2] catenin (cadherin-associated protein), alpha 2
ENSG00000159251	ACTC1	0.0366134	-1.80008	-1.87146	[ACTC1] actin, alpha, cardiac muscle 1
ENSG00000154162	CDH12	0.000320498	-1.79054	-0.261488	[CDH12] cadherin 12, type 2 (N-cadherin 2)
ENSG00000150750	C11ORF53	0.000440579	-1.76974	-1.10343	[C11ORF53] chromosome 11 open reading frame 53
ENSG00000233232	NPIPB7	0.0420455	-1.74909	0.0950712	[NPIPB7] nuclear pore complex interacting protein family, member B7
ENSG00000171388	APLN	0.00707686	-1.73883	-1.59962	[APLN] apelin
ENSG00000111262	KCNA1	9.81341e-07	-1.72358	1.45216	[KCNA1] potassium voltage-gated channel, shaker-related subfamily, member 1 (episodic ataxia with myokymia)
ENSG00000174576	NPAS4	0.00231217	-1.72039	-2.07152	[NPAS4] neuronal PAS domain protein 4
ENSG00000178115	GOLGA8Q	0.000741156	-1.71157	3.46465	[GOLGA8Q] golgin A8 family, member Q
ENSG00000176134	AL445665.1	0.0277428	-1.69761	-2.8231	[AL445665.1] Protein LOC100996643
ENSG00000196565	HBG2	0.0420455	-1.69648	-0.211811	[HBG2] hemoglobin, gamma G
ENSG00000212900	KRTAP3-2	0.032582	-1.6919	-4.41563	[KRTAP3-2] keratin associated protein 3-2
ENSG00000173406	DAB1	0.000678899	-1.68944	0.46044	[DAB1] Dab, reelin signal transducer, homolog 1 (Drosophila)
ENSG00000181495	AC026703.1	0.000440579	-1.68892	0.313818	[AC026703.1] Uncharacterized protein C5orf23
ENSG00000133169	BEX1	0.000112406	-1.68346	-1.0253	[BEX1] brain expressed, X-linked 1
ENSG00000095713	CRTAC1	0.000111994	-1.68327	0.42403	[CRTAC1] cartilage acidic protein 1
ENSG00000183654	MARCH11	0.0113631	-1.68322	-4.11416	[MARCH11] membrane-associated ring finger (C3HC4) 11
ENSG00000259288	RP11-133K1.2	0.00169155	-1.6728	-0.856047	[RP11-133K1.2] Uncharacterized protein
ENSG00000112280	COL9A1	4.70838e-05	-1.66781	2.17187	[COL9A1] collagen, type IX, alpha 1
ENSG00000165509	MAGEC3	0.00652829	-1.65975	-2.5978	[MAGEC3] melanoma antigen family C, 3
ENSG00000120088	CRHR1	0.0152712	-1.65517	-2.18279	[CRHR1] corticotropin releasing hormone receptor 1
ENSG00000168702	LRP1B	4.9044e-06	-1.65168	5.52632	[LRP1B] low density lipoprotein receptor-related protein 1B
ENSG00000267812	FKSG68	0.0039964	-1.63648	-3.77045	\N []
ENSG00000261509	TP53TG3B	0.0143797	-1.61628	-5.5547	[TP53TG3B] TP53 target 3B
ENSG00000132938	MTUS2	0.000317394	-1.61015	-0.219969	[MTUS2] microtubule associated tumor suppressor candidate 2
ENSG00000162009	SSTR5	0.0269375	-1.60708	-5.64365	[SSTR5] somatostatin receptor 5
ENSG00000134548	C12ORF39	0.00335247	-1.60644	-1.51594	[C12ORF39] chromosome 12 open reading frame 39
ENSG00000078328	RBFOX1	0.00494155	-1.60224	-1.55481	[RBFOX1] RNA binding protein, fox-1 homolog (C. elegans) 1
ENSG00000161055	SCGB3A1	3.53927e-05	-1.60224	6.03144	[SCGB3A1] secretoglobin, family 3A, member 1
ENSG00000145248	SLC10A4	0.000593248	-1.60175	0.146951	[SLC10A4] solute carrier family 10, member 4
ENSG00000175497	DPP10	0.00138865	-1.59357	-1.7945	[DPP10] dipeptidyl-peptidase 10 (non-functional)
ENSG00000187783	TMEM72	0.00477815	-1.5839	-2.164	[TMEM72] transmembrane protein 72
ENSG00000204807	FAM27E2	0.00506966	-1.55196	-0.0468803	[FAM27E2] family with sequence similarity 27, member E2
ENSG00000167749	KLK4	0.00331852	-1.54537	1.64539	[KLK4] kallikrein-related peptidase 4
ENSG00000127743	IL17B	0.00878133	-1.53344	-2.89384	[IL17B] interleukin 17B
ENSG00000149124	GLYAT	0.000796125	-1.51652	-0.644219	[GLYAT] glycine-N-acyltransferase
ENSG00000132692	BCAN	0.00600795	-1.51563	0.589326	[BCAN] brevican
ENSG00000165863	C10ORF82	0.000870359	-1.51174	-1.60439	[C10ORF82] chromosome 10 open reading frame 82
ENSG00000102109	PCSK1N	0.00515882	-1.51017	-3.26714	[PCSK1N] proprotein convertase subtilisin/kexin type 1 inhibitor
ENSG00000156076	WIF1	2.89391e-05	-1.50331	4.62303	[WIF1] WNT inhibitory factor 1
ENSG00000150394	CDH8	3.65977e-05	-1.50123	0.0579612	[CDH8] cadherin 8, type 2
ENSG00000078725	BRINP1	0.00165639	-1.48873	-0.373573	[BRINP1] bone morphogenetic protein/retinoic acid inducible neural-specific 1
ENSG00000169903	TM4SF4	0.023528	-1.4825	-5.26741	[TM4SF4] transmembrane 4 L six family member 4
ENSG00000177791	MYOZ1	0.020617	-1.48023	-2.95247	[MYOZ1] myozenin 1
ENSG00000178401	DNAJC22	0.00609101	-1.47874	-2.85215	[DNAJC22] DnaJ (Hsp40) homolog, subfamily C, member 22
ENSG00000182223	ZAR1	0.0054939	-1.47538	-2.31557	[ZAR1] zygote arrest 1
ENSG00000157399	ARSE	3.91813e-05	-1.4625	0.358235	[ARSE] arylsulfatase E (chondrodysplasia punctata 1)
ENSG00000196337	CGB7	0.00890822	-1.45534	-1.61568	[CGB7] chorionic gonadotropin, beta polypeptide 7
ENSG00000147255	IGSF1	7.86455e-05	-1.44485	1.67397	[IGSF1] immunoglobulin superfamily, member 1
ENSG00000148513	ANKRD30A	0.0158471	-1.44376	-0.85156	[ANKRD30A] ankyrin repeat domain 30A
ENSG00000006071	ABCC8	0.00581317	-1.44307	-0.776407	[ABCC8] ATP-binding cassette, sub-family C (CFTR/MRP), member 8
ENSG00000166796	LDHC	0.0284272	-1.43397	-2.21743	[LDHC] lactate dehydrogenase C
ENSG00000174697	LEP	0.00392844	-1.43259	0.917766	[LEP] leptin
ENSG00000151224	MAT1A	0.0234246	-1.4258	-2.00088	[MAT1A] methionine adenosyltransferase I, alpha
ENSG00000183715	OPCML	0.0187342	-1.4127	-2.896	[OPCML] opioid binding protein/cell adhesion molecule-like
ENSG00000174562	KLK15	0.00823813	-1.40889	-1.66344	[KLK15] kallikrein-related peptidase 15
ENSG00000138696	BMPR1B	0.000204091	-1.40785	0.331059	[BMPR1B] bone morphogenetic protein receptor, type IB
ENSG00000244607	CCDC13	0.00165737	-1.40177	-1.43926	[CCDC13] coiled-coil domain containing 13
ENSG00000138650	PCDH10	0.000876137	-1.39516	0.912525	[PCDH10] protocadherin 10
ENSG00000267748	CTB-102L5.4	0.0453096	-1.39499	-1.94839	[CTB-102L5.4] Uncharacterized protein
ENSG00000122145	TBX22	0.00571906	-1.38933	-0.481926	[TBX22] T-box 22
ENSG00000204962	PCDHA8	0.0180636	-1.38757	-0.796152	[PCDHA8] protocadherin alpha 8
ENSG00000164434	FABP7	0.000124053	-1.38582	0.00983874	[FABP7] fatty acid binding protein 7, brain
ENSG00000168481	LGI3	0.0227131	-1.38496	-1.8818	[LGI3] leucine-rich repeat LGI family, member 3
ENSG00000271723	MROH7-TTC4	0.0365678	-1.38329	2.16848	[MROH7-TTC4] MROH7-TTC4 readthrough (NMD candidate)
ENSG00000250120	PCDHA10	0.00636813	-1.36475	1.56756	[PCDHA10] protocadherin alpha 10
ENSG00000145808	ADAMTS19	0.000299722	-1.35932	0.505884	[ADAMTS19] ADAM metallopeptidase with thrombospondin type 1 motif, 19
ENSG00000232850	AL590708.2	0.032917	-1.35342	-2.13375	[AL590708.2] Uncharacterized protein FLJ37218 Precursor
ENSG00000256762	STH	0.0017699	-1.3469	-2.48924	[STH] saitohin
ENSG00000034971	MYOC	0.00269244	-1.31953	2.99489	[MYOC] myocilin, trabecular meshwork inducible glucocorticoid response
ENSG00000187398	LUZP2	0.0389165	-1.30788	-3.47248	[LUZP2] leucine zipper protein 2
ENSG00000204071	TCEAL6	0.0229378	-1.29925	-1.5376	[TCEAL6] transcription elongation factor A (SII)-like 6
ENSG00000185652	NTF3	0.000204513	-1.28968	0.853342	[NTF3] neurotrophin 3
ENSG00000134240	HMGCS2	0.0132069	-1.28935	-0.779688	[HMGCS2] 3-hydroxy-3-methylglutaryl-CoA synthase 2 (mitochondrial)
ENSG00000185942	NKAIN3	0.000118076	-1.28875	-0.346469	[NKAIN3] Na+/K+ transporting ATPase interacting 3
ENSG00000138769	CDKL2	2.26488e-05	-1.28334	-0.0738014	[CDKL2] cyclin-dependent kinase-like 2 (CDC2-related kinase)
ENSG00000183454	GRIN2A	0.00550169	-1.28045	1.70005	[GRIN2A] glutamate receptor, ionotropic, N-methyl D-aspartate 2A
ENSG00000150051	MKX	0.00209174	-1.27029	-0.418013	[MKX] mohawk homeobox
ENSG00000137766	UNC13C	0.000592923	-1.24958	1.7147	[UNC13C] unc-13 homolog C (C. elegans)
ENSG00000169085	C8ORF46	0.00616441	-1.24881	-1.91323	[C8ORF46] chromosome 8 open reading frame 46
ENSG00000158164	TMSB15A	0.0481257	-1.24789	-1.04602	[TMSB15A] thymosin beta 15a
ENSG00000072041	SLC6A15	0.0024989	-1.22964	-1.10476	[SLC6A15] solute carrier family 6 (neutral amino acid transporter), member 15
ENSG00000168878	SFTPB	0.0471639	-1.22625	-4.12616	[SFTPB] surfactant protein B
ENSG00000187527	ATP13A5	0.0103864	-1.22429	4.33051	[ATP13A5] ATPase type 13A5
ENSG00000145242	EPHA5	0.00359558	-1.22045	-1.24987	[EPHA5] EPH receptor A5
ENSG00000174899	C3ORF55	4.77733e-05	-1.20688	0.118485	[C3ORF55] chromosome 3 open reading frame 55
ENSG00000141750	STAC2	6.97481e-05	-1.20008	2.87702	[STAC2] SH3 and cysteine rich domain 2
ENSG00000196277	GRM7	4.70838e-05	-1.19979	0.916729	[GRM7] glutamate receptor, metabotropic 7
ENSG00000000005	TNMD	0.0324761	-1.19796	-1.87351	[TNMD] tenomodulin
ENSG00000237515	SHISA9	0.000720552	-1.19782	-0.566724	[SHISA9] shisa family member 9
ENSG00000254656	RTL1	0.000185401	-1.19373	0.840112	[RTL1] retrotransposon-like 1
ENSG00000204065	TCEAL5	0.0135127	-1.19218	-1.46495	[TCEAL5] transcription elongation factor A (SII)-like 5
ENSG00000165478	HEPACAM	0.00957725	-1.18635	0.887327	[HEPACAM] hepatic and glial cell adhesion molecule
ENSG00000183273	CCDC60	0.0185353	-1.18404	-1.56297	[CCDC60] coiled-coil domain containing 60
ENSG00000120251	GRIA2	0.000675616	-1.18277	1.79258	[GRIA2] glutamate receptor, ionotropic, AMPA 2
ENSG00000164488	DACT2	0.000416776	-1.17436	0.893156	[DACT2] dishevelled-binding antagonist of beta-catenin 2
ENSG00000185559	DLK1	0.000678899	-1.17235	1.79044	[DLK1] delta-like 1 homolog (Drosophila)
ENSG00000204128	C2ORF72	0.00311235	-1.16901	-1.44591	[C2ORF72] chromosome 2 open reading frame 72
ENSG00000123119	NECAB1	0.00151857	-1.16641	1.01696	[NECAB1] N-terminal EF-hand calcium binding protein 1
ENSG00000106302	HYAL4	0.00129283	-1.15428	-0.975507	[HYAL4] hyaluronoglucosaminidase 4
ENSG00000115665	SLC5A7	0.00656621	-1.15142	0.295431	[SLC5A7] solute carrier family 5 (sodium/choline cotransporter), member 7
ENSG00000167641	PPP1R14A	9.13437e-05	-1.14757	1.09418	[PPP1R14A] protein phosphatase 1, regulatory (inhibitor) subunit 14A
ENSG00000100867	DHRS2	0.042104	-1.14421	3.74953	[DHRS2] dehydrogenase/reductase (SDR family) member 2
ENSG00000232070	TMEM253	0.00735954	-1.14399	-0.487916	[TMEM253] transmembrane protein 253
ENSG00000203618	GP1BB	0.000263153	-1.1386	0.044826	[GP1BB] glycoprotein Ib (platelet), beta polypeptide
ENSG00000133067	LGR6	0.000235686	-1.12875	2.95398	[LGR6] leucine-rich repeat containing G protein-coupled receptor 6
ENSG00000157103	SLC6A1	0.0318797	-1.12635	-1.8152	[SLC6A1] solute carrier family 6 (neurotransmitter transporter), member 1
ENSG00000151572	ANO4	0.00554647	-1.12581	2.76003	[ANO4] anoctamin 4
ENSG00000170743	SYT9	0.00979228	-1.12491	-1.22786	[SYT9] synaptotagmin IX
ENSG00000179431	FJX1	0.00856103	-1.11151	-0.0522443	[FJX1] four jointed box 1 (Drosophila)
ENSG00000006747	SCIN	0.00836042	-1.10497	1.81744	[SCIN] scinderin
ENSG00000180219	FAM71C	3.50071e-05	-1.09564	0.0448639	[FAM71C] family with sequence similarity 71, member C
ENSG00000087250	MT3	0.00746782	-1.09099	0.992759	[MT3] metallothionein 3
ENSG00000058404	CAMK2B	0.0259956	-1.09012	0.389867	[CAMK2B] calcium/calmodulin-dependent protein kinase II beta
ENSG00000184908	CLCNKB	0.00291095	-1.08956	5.98559	[CLCNKB] chloride channel, voltage-sensitive Kb
ENSG00000117425	PTCH2	3.74264e-05	-1.08551	7.05243	[PTCH2] patched 2
ENSG00000125851	PCSK2	0.002033	-1.0789	0.971632	[PCSK2] proprotein convertase subtilisin/kexin type 2
ENSG00000205426	KRT81	0.000651869	-1.07846	2.78258	[KRT81] keratin 81
ENSG00000173557	C2ORF70	0.0168217	-1.07479	-1.4555	[C2ORF70] chromosome 2 open reading frame 70
ENSG00000135447	PPP1R1A	9.06651e-05	-1.07245	1.80142	[PPP1R1A] protein phosphatase 1, regulatory (inhibitor) subunit 1A
ENSG00000198848	CES1	0.0072084	-1.07013	4.74924	[CES1] carboxylesterase 1
ENSG00000142515	KLK3	0.00862746	-1.07	1.01439	[KLK3] kallikrein-related peptidase 3
ENSG00000167619	TMEM145	0.0243045	-1.06974	-2.07329	[TMEM145] transmembrane protein 145
ENSG00000148123	LPPR1	0.0234941	-1.06924	-0.878932	[LPPR1] Lipid phosphate phosphatase-related protein type 1
ENSG00000253426	RP11-10A14.4	0.0215304	-1.06745	-1.82014	[RP11-10A14.4] Uncharacterized protein
ENSG00000180287	PLD5	0.00194175	-1.06504	0.606511	[PLD5] phospholipase D family, member 5
ENSG00000100505	TRIM9	1.62995e-05	-1.06437	2.39109	[TRIM9] tripartite motif containing 9
ENSG00000178538	CA8	0.00137124	-1.06389	2.93283	[CA8] carbonic anhydrase VIII
ENSG00000149596	JPH2	4.8071e-05	-1.0548	2.92346	[JPH2] junctophilin 2
ENSG00000056998	GYG2	0.000461568	-1.05429	2.56162	[GYG2] glycogenin 2
ENSG00000147041	SYTL5	0.0199631	-1.0534	0.566339	[SYTL5] synaptotagmin-like 5
ENSG00000130176	CNN1	8.50207e-05	-1.05222	2.96247	[CNN1] calponin 1, basic, smooth muscle
ENSG00000137731	FXYD2	0.00120447	-1.05202	6.56317	[FXYD2] FXYD domain containing ion transport regulator 2
ENSG00000102678	FGF9	0.000302348	-1.04998	-0.592528	[FGF9] fibroblast growth factor 9
ENSG00000105641	SLC5A5	0.000945832	-1.04931	7.58558	[SLC5A5] solute carrier family 5 (sodium/iodide cotransporter), member 5
ENSG00000143867	OSR1	0.000100019	-1.04794	3.98632	[OSR1] odd-skipped related transciption factor 1
ENSG00000114200	BCHE	0.00182251	-1.04661	0.483222	[BCHE] butyrylcholinesterase
ENSG00000163331	DAPL1	0.00716593	-1.04103	1.77295	[DAPL1] death associated protein-like 1
ENSG00000188039	NWD1	0.000312288	-1.04095	1.37908	[NWD1] NACHT and WD repeat domain containing 1
ENSG00000103316	CRYM	0.00293786	-1.03879	2.6187	[CRYM] crystallin, mu
ENSG00000163017	ACTG2	0.000141701	-1.03791	6.39969	[ACTG2] actin, gamma 2, smooth muscle, enteric
ENSG00000143845	ETNK2	2.70752e-05	-1.03491	1.58961	[ETNK2] ethanolamine kinase 2
ENSG00000130876	SLC7A10	0.00239022	-1.02901	0.806725	[SLC7A10] solute carrier family 7 (neutral amino acid transporter light chain, asc system), member 10
ENSG00000198838	RYR3	5.98528e-05	-1.02535	4.60859	[RYR3] ryanodine receptor 3
ENSG00000154027	AK5	8.41934e-05	-1.02327	1.67918	[AK5] adenylate kinase 5
ENSG00000149295	DRD2	0.000413215	-1.01594	2.31791	[DRD2] dopamine receptor D2
ENSG00000119147	C2ORF40	0.000124742	-1.01568	1.00833	[C2ORF40] chromosome 2 open reading frame 40
ENSG00000222040	ADRA2B	0.0439531	-1.01255	0.520773	[ADRA2B] adrenoceptor alpha 2B
ENSG00000158816	VWA5B1	0.0152221	-1.00841	1.04196	[VWA5B1] von Willebrand factor A domain containing 5B1
ENSG00000112319	EYA4	0.0102455	-1.00704	0.307797	[EYA4] eyes absent homolog 4 (Drosophila)
ENSG00000102452	NALCN	4.5295e-05	-1.00668	1.76458	[NALCN] sodium leak channel, non-selective
