# Supplementary material for: The Transcriptome of Paired Major and Minor Salivary Gland Tissue in Patients With Primary Sjögren’s Syndrome
Source: Front Immunol. 2021 Jul 6;12:681941. doi: 10.3389/fimmu.2021.681941 (PMC8291032; doi:10.3389/fimmu.2021.681941)
Supplement: Supplementary file 5 [file Table_4.xlsx]

## Sheet: class4vs1_up
	Symbol	adj.P.Val	logFC	AveExpr	Description
ENSG00000112486	CCR6	0.000771528	4.49814	-1.73361	[CCR6] chemokine (C-C motif) receptor 6
ENSG00000156234	CXCL13	0.00705654	4.02793	0.263485	[CXCL13] chemokine (C-X-C motif) ligand 13
ENSG00000092345	DAZL	0.00037257	3.98319	-3.04283	[DAZL] deleted in azoospermia-like
ENSG00000163518	FCRL4	0.00200114	3.44423	-3.47374	[FCRL4] Fc receptor-like 4
ENSG00000156738	MS4A1	1.3841e-05	3.26492	3.71636	[MS4A1] membrane-spanning 4-domains, subfamily A, member 1
ENSG00000188822	CNR2	5.65702e-05	3.22833	-3.07825	[CNR2] cannabinoid receptor 2 (macrophage)
ENSG00000138755	CXCL9	0.00173334	3.20067	2.23595	[CXCL9] chemokine (C-X-C motif) ligand 9
ENSG00000269404	SPIB	5.71397e-05	3.15085	-1.84839	[SPIB] Spi-B transcription factor (Spi-1/PU.1 related)
ENSG00000270466	SEPT1	4.55569e-05	3.10918	0.502445	[SEPT1] Uncharacterized protein
ENSG00000169248	CXCL11	0.000823299	3.04673	-0.704815	[CXCL11] chemokine (C-X-C motif) ligand 11
ENSG00000196092	PAX5	7.96053e-05	3.03461	0.440619	[PAX5] paired box 5
ENSG00000163534	FCRL1	0.000426416	3.00817	0.28801	[FCRL1] Fc receptor-like 1
ENSG00000104970	KIR3DX1	0.000296672	2.99861	-1.82061	[KIR3DX1] killer cell immunoglobulin-like receptor, three domains, X1
ENSG00000134028	ADAMDEC1	0.00103443	2.92908	1.00031	[ADAMDEC1] ADAM-like, decysin 1
ENSG00000169245	CXCL10	0.00098281	2.91121	1.50597	[CXCL10] chemokine (C-X-C motif) ligand 10
ENSG00000160856	FCRL3	4.52029e-05	2.8439	1.71038	[FCRL3] Fc receptor-like 3
ENSG00000177455	CD19	1.38079e-05	2.83634	1.46558	[CD19] CD19 molecule
ENSG00000160683	CXCR5	0.00158985	2.82043	-2.60028	[CXCR5] chemokine (C-X-C motif) receptor 5
ENSG00000100721	TCL1A	0.00362939	2.79905	-3.36657	[TCL1A] T-cell leukemia/lymphoma 1A
ENSG00000187912	CLEC17A	0.000171623	2.79879	-0.134466	[CLEC17A] C-type lectin domain family 17, member A
ENSG00000213886	UBD	0.000173909	2.78002	2.45736	[UBD] ubiquitin D
ENSG00000124721	DNAH8	9.35923e-05	2.72712	0.0278734	[DNAH8] dynein, axonemal, heavy chain 8
ENSG00000131203	IDO1	0.00105646	2.7128	0.622548	[IDO1] indoleamine 2,3-dioxygenase 1
ENSG00000166211	SPIC	2.91286e-05	2.64723	-4.01555	[SPIC] Spi-C transcription factor (Spi-1/PU.1 related)
ENSG00000138684	IL21	0.00198474	2.64086	-4.97575	[IL21] interleukin 21
ENSG00000100985	MMP9	0.000158967	2.62793	3.35129	[MMP9] matrix metallopeptidase 9 (gelatinase B, 92kDa gelatinase, 92kDa type IV collagenase)
ENSG00000198178	CLEC4C	7.27435e-06	2.61695	-2.77363	[CLEC4C] C-type lectin domain family 4, member C
ENSG00000187862	TTC24	4.36372e-05	2.60717	-3.35668	[TTC24] tetratricopeptide repeat domain 24
ENSG00000049249	TNFRSF9	4.49617e-05	2.56393	-1.56072	[TNFRSF9] tumor necrosis factor receptor superfamily, member 9
ENSG00000144460	NYAP2	0.00011901	2.43864	-1.53871	[NYAP2] neuronal tyrosine-phosphorylated phosphoinositide-3-kinase adaptor 2
ENSG00000188282	RUFY4	0.00149481	2.431	-2.42565	[RUFY4] RUN and FYVE domain containing 4
ENSG00000113088	GZMK	9.5135e-06	2.42947	2.12579	[GZMK] granzyme K (granzyme 3; tryptase II)
ENSG00000172867	KRT2	0.0023279	2.41418	-4.463	[KRT2] keratin 2
ENSG00000170128	GPR25	4.43763e-05	2.40543	-2.33764	[GPR25] G protein-coupled receptor 25
ENSG00000185527	PDE6G	1.21724e-06	2.3438	-1.54685	[PDE6G] phosphodiesterase 6G, cGMP-specific, rod, gamma
ENSG00000163600	ICOS	9.54204e-05	2.34138	0.35203	[ICOS] inducible T-cell co-stimulator
ENSG00000258869	RP11-204N11.1	0.00122139	2.32009	-3.98081	[RP11-204N11.1] Uncharacterized protein
ENSG00000103522	IL21R	0.000157921	2.31796	0.596141	[IL21R] interleukin 21 receptor
ENSG00000161270	NPHS1	0.0103898	2.30364	-3.01994	[NPHS1] nephrosis 1, congenital, Finnish type (nephrin)
ENSG00000183918	SH2D1A	3.28552e-06	2.30043	0.286537	[SH2D1A] SH2 domain containing 1A
ENSG00000167483	FAM129C	0.000258183	2.29997	-0.391364	[FAM129C] family with sequence similarity 129, member C
ENSG00000204475	NCR3	3.54924e-05	2.29657	-2.70293	[NCR3] natural cytotoxicity triggering receptor 3
ENSG00000197721	CR1L	6.09751e-05	2.29236	-0.366646	[CR1L] complement component (3b/4b) receptor 1-like
ENSG00000089012	SIRPG	9.19268e-06	2.27516	1.04776	[SIRPG] signal-regulatory protein gamma
ENSG00000163508	EOMES	2.61343e-05	2.27112	0.722333	[EOMES] eomesodermin
ENSG00000128218	VPREB3	0.000144862	2.22007	-1.88744	[VPREB3] pre-B lymphocyte 3
ENSG00000153093	ACOXL	0.000334538	2.19432	0.184872	[ACOXL] acyl-CoA oxidase-like
ENSG00000188404	SELL	1.25101e-05	2.17516	1.95012	[SELL] selectin L
ENSG00000259680	RP11-812E19.9	0.00433992	2.16812	-3.48819	[RP11-812E19.9] Uncharacterized protein
ENSG00000147434	CHRNA6	6.06613e-05	2.15067	-3.28365	[CHRNA6] cholinergic receptor, nicotinic, alpha 6 (neuronal)
ENSG00000116147	TNR	0.000500914	2.14383	-2.59922	[TNR] tenascin R
ENSG00000223638	RFPL4A	0.0121671	2.13754	-5.22299	[RFPL4A] ret finger protein-like 4A
ENSG00000133063	CHIT1	0.0178967	2.12568	0.929505	[CHIT1] chitinase 1 (chitotriosidase)
ENSG00000170054	SERPINA9	0.0108024	2.1207	-5.01607	[SERPINA9] serpin peptidase inhibitor, clade A (alpha-1 antiproteinase, antitrypsin), member 9
ENSG00000227507	LTB	1.07717e-05	2.1159	0.212049	[LTB] lymphotoxin beta (TNF superfamily, member 3)
ENSG00000228325	RP11-685N3.1	0.0030363	2.08445	-0.101293	[RP11-685N3.1] Uncharacterized protein
ENSG00000197057	DTHD1	5.84507e-05	2.06749	0.603403	[DTHD1] death domain containing 1
ENSG00000186810	CXCR3	8.79165e-06	2.06387	-0.36661	[CXCR3] chemokine (C-X-C motif) receptor 3
ENSG00000172724	CCL19	2.14181e-06	2.05326	3.0968	[CCL19] chemokine (C-C motif) ligand 19
ENSG00000154451	GBP5	3.90396e-06	2.04778	3.7177	[GBP5] guanylate binding protein 5
ENSG00000117215	PLA2G2D	0.00113883	2.04686	0.687321	[PLA2G2D] phospholipase A2, group IID
ENSG00000174123	TLR10	8.9686e-06	2.04519	1.19083	[TLR10] toll-like receptor 10
ENSG00000228273	MUC3A	0.000260946	2.0354	-1.28653	[MUC3A] Protein LOC100131514
ENSG00000132704	FCRL2	2.3553e-05	2.02825	2.10089	[FCRL2] Fc receptor-like 2
ENSG00000198353	HOXC4	1.47281e-05	2.02067	-2.21849	[HOXC4] homeobox C4
ENSG00000221887	HMSD	0.00100091	2.01036	-4.06189	[HMSD] histocompatibility (minor) serpin domain containing
ENSG00000073734	ABCB11	0.00290923	2.00569	-2.25568	[ABCB11] ATP-binding cassette, sub-family B (MDR/TAP), member 11
ENSG00000125910	S1PR4	2.07613e-06	2.00019	-1.19136	[S1PR4] sphingosine-1-phosphate receptor 4
ENSG00000113302	IL12B	0.00601899	1.99127	-2.82316	[IL12B] interleukin 12B (natural killer cell stimulatory factor 2, cytotoxic lymphocyte maturation factor 2, p40)
ENSG00000126353	CCR7	0.000104291	1.98384	0.953626	[CCR7] chemokine (C-C motif) receptor 7
ENSG00000006074	CCL18	0.00597727	1.98264	2.15433	[CCL18] chemokine (C-C motif) ligand 18 (pulmonary and activation-regulated)
ENSG00000163519	TRAT1	4.64054e-05	1.95887	0.336348	[TRAT1] T cell receptor associated transmembrane adaptor 1
ENSG00000142539	CTD-2545M3.6	0.038024	1.94898	-4.71891	[CTD-2545M3.6] Transcription factor Spi-B
ENSG00000162739	SLAMF6	3.40131e-06	1.94802	2.19126	[SLAMF6] SLAM family member 6
ENSG00000198796	ALPK2	0.00263909	1.94093	0.0778931	[ALPK2] alpha-kinase 2
ENSG00000163599	CTLA4	0.000512925	1.93813	0.0392125	[CTLA4] cytotoxic T-lymphocyte-associated protein 4
ENSG00000130487	KLHDC7B	4.52587e-05	1.93604	-1.69825	[KLHDC7B] kelch domain containing 7B
ENSG00000226979	LTA	2.29496e-05	1.93586	-1.37678	[LTA] lymphotoxin alpha
ENSG00000177494	ZBED2	0.000227251	1.93165	-2.85442	[ZBED2] zinc finger, BED-type containing 2
ENSG00000158816	VWA5B1	0.000519991	1.93121	-5.34301	[VWA5B1] von Willebrand factor A domain containing 5B1
ENSG00000166736	HTR3A	0.000184655	1.92995	-2.34791	[HTR3A] 5-hydroxytryptamine (serotonin) receptor 3A, ionotropic
ENSG00000134061	CD180	2.04979e-06	1.92416	2.57878	[CD180] CD180 molecule
ENSG00000055957	ITIH1	0.00382564	1.92255	-4.31822	[ITIH1] inter-alpha-trypsin inhibitor heavy chain 1
ENSG00000181847	TIGIT	4.85489e-05	1.92216	0.0996054	[TIGIT] T cell immunoreceptor with Ig and ITIM domains
ENSG00000205436	EXOC3L4	8.48217e-06	1.92208	-1.53218	[EXOC3L4] exocyst complex component 3-like 4
ENSG00000162894	FAIM3	5.36497e-05	1.90784	2.67021	[FAIM3] Fas apoptotic inhibitory molecule 3
ENSG00000163564	PYHIN1	1.11806e-05	1.90544	1.76008	[PYHIN1] pyrin and HIN domain family, member 1
ENSG00000187848	P2RX2	0.000474237	1.90113	-4.17867	[P2RX2] purinergic receptor P2X, ligand-gated ion channel, 2
ENSG00000152969	JAKMIP1	8.02008e-07	1.89556	-0.534762	[JAKMIP1] janus kinase and microtubule interacting protein 1
ENSG00000147138	GPR174	6.7745e-06	1.88595	1.74379	[GPR174] G protein-coupled receptor 174
ENSG00000012124	CD22	0.000155066	1.88151	2.30277	[CD22] CD22 molecule
ENSG00000178199	ZC3H12D	3.16405e-05	1.87713	-0.217642	[ZC3H12D] zinc finger CCCH-type containing 12D
ENSG00000173200	PARP15	8.82478e-06	1.87674	3.1482	[PARP15] poly (ADP-ribose) polymerase family, member 15
ENSG00000102245	CD40LG	3.30381e-06	1.87553	0.266282	[CD40LG] CD40 ligand
ENSG00000124203	ZNF831	1.68995e-05	1.86488	1.01034	[ZNF831] zinc finger protein 831
ENSG00000104951	IL4I1	8.86426e-05	1.86286	0.47054	[IL4I1] interleukin 4 induced 1
ENSG00000255221	CARD17	0.00549449	1.85075	-4.04858	[CARD17] caspase recruitment domain family, member 17
ENSG00000135114	OASL	6.935e-05	1.84963	0.482868	[OASL] 2'-5'-oligoadenylate synthetase-like
ENSG00000109943	CRTAM	6.16689e-06	1.84802	-0.349975	[CRTAM] cytotoxic and regulatory T cell molecule
ENSG00000174255	ZNF80	0.00174075	1.84211	-1.16794	[ZNF80] zinc finger protein 80
ENSG00000167286	CD3D	6.62807e-07	1.83861	3.68069	[CD3D] CD3d molecule, delta (CD3-TCR complex)
ENSG00000145721	LIX1	0.00494316	1.83624	-4.44542	[LIX1] Lix1 homolog (chicken)
ENSG00000182183	FAM159A	3.03324e-05	1.82512	-1.50971	[FAM159A] family with sequence similarity 159, member A
ENSG00000117322	CR2	0.00153975	1.82064	3.03016	[CR2] complement component (3d/Epstein Barr virus) receptor 2
ENSG00000229474	PATL2	1.95222e-06	1.81677	1.68035	[PATL2] protein associated with topoisomerase II homolog 2 (yeast)
ENSG00000077984	CST7	2.15772e-05	1.81434	0.651446	[CST7] cystatin F (leukocystatin)
ENSG00000166501	PRKCB	6.87865e-07	1.8122	3.44803	[PRKCB] protein kinase C, beta
ENSG00000137959	IFI44L	0.000949354	1.80257	4.22464	[IFI44L] interferon-induced protein 44-like
ENSG00000197540	GZMM	3.22986e-05	1.78799	-1.47513	[GZMM] granzyme M (lymphocyte met-ase 1)
ENSG00000019186	CYP24A1	0.00778876	1.78132	-4.25349	[CYP24A1] cytochrome P450, family 24, subfamily A, polypeptide 1
ENSG00000010030	ETV7	0.000225464	1.76682	-0.259233	[ETV7] ets variant 7
ENSG00000159753	RLTPR	2.25354e-07	1.76371	2.36615	[RLTPR] RGD motif, leucine rich repeats, tropomodulin domain and proline-rich containing
ENSG00000178562	CD28	6.93242e-06	1.76361	1.14649	[CD28] CD28 molecule
ENSG00000204165	CXORF65	8.66308e-05	1.7615	-2.37172	[CXORF65] chromosome X open reading frame 65
ENSG00000163568	AIM2	3.11189e-05	1.76008	1.05438	[AIM2] absent in melanoma 2
ENSG00000117560	FASLG	6.81726e-06	1.74667	-0.17043	[FASLG] Fas ligand (TNF superfamily, member 6)
ENSG00000180549	FUT7	6.76145e-05	1.74045	-0.106835	[FUT7] fucosyltransferase 7 (alpha (1,3) fucosyltransferase)
ENSG00000005844	ITGAL	4.16567e-08	1.73371	4.86405	[ITGAL] integrin, alpha L (antigen CD11A (p180), lymphocyte function-associated antigen 1; alpha polypeptide)
ENSG00000073861	TBX21	2.3212e-05	1.73104	-0.345623	[TBX21] T-box 21
ENSG00000145649	GZMA	2.77431e-05	1.72853	1.71081	[GZMA] granzyme A (granzyme 1, cytotoxic T-lymphocyte-associated serine esterase 3)
ENSG00000136573	BLK	1.94065e-05	1.72657	2.56942	[BLK] B lymphoid tyrosine kinase
ENSG00000160654	CD3G	3.30381e-06	1.71684	2.83419	[CD3G] CD3g molecule, gamma (CD3-TCR complex)
ENSG00000140379	BCL2A1	8.65591e-05	1.71349	0.269222	[BCL2A1] BCL2-related protein A1
ENSG00000156886	ITGAD	0.000989705	1.70525	-0.570625	[ITGAD] integrin, alpha D
ENSG00000160185	UBASH3A	6.51086e-06	1.70428	0.821266	[UBASH3A] ubiquitin associated and SH3 domain containing A
ENSG00000198851	CD3E	2.25354e-07	1.70424	4.26947	[CD3E] CD3e molecule, epsilon (CD3-TCR complex)
ENSG00000111732	AICDA	0.0244235	1.69942	-4.59035	[AICDA] activation-induced cytidine deaminase
ENSG00000169442	CD52	4.17687e-06	1.6953	2.91982	[CD52] CD52 molecule
ENSG00000126709	IFI6	0.0112725	1.69488	4.08054	[IFI6] interferon, alpha-inducible protein 6
ENSG00000160791	CCR5	3.11985e-06	1.69371	2.22018	[CCR5] chemokine (C-C motif) receptor 5 (gene/pseudogene)
ENSG00000182866	LCK	2.37589e-06	1.69028	2.13486	[LCK] lymphocyte-specific protein tyrosine kinase
ENSG00000100385	IL2RB	1.67753e-05	1.68902	1.97755	[IL2RB] interleukin 2 receptor, beta
ENSG00000197576	HOXA4	0.0406677	1.68567	-4.62066	[HOXA4] homeobox A4
ENSG00000137078	SIT1	3.9463e-06	1.68496	-1.14389	[SIT1] signaling threshold regulating transmembrane adaptor 1
ENSG00000105374	NKG7	3.14151e-05	1.68011	-0.253193	[NKG7] natural killer cell group 7 sequence
ENSG00000122122	SASH3	4.01715e-07	1.67941	2.03024	[SASH3] SAM and SH3 domain containing 3
ENSG00000140853	NLRC5	1.91555e-07	1.67733	5.8848	[NLRC5] NLR family, CARD domain containing 5
ENSG00000081237	PTPRC	4.63082e-08	1.67556	7.83874	[PTPRC] protein tyrosine phosphatase, receptor type, C
ENSG00000132185	FCRLA	0.000442598	1.67192	0.0340394	[FCRLA] Fc receptor-like A
ENSG00000198821	CD247	4.97903e-06	1.67162	2.00826	[CD247] CD247 molecule
ENSG00000107317	PTGDS	0.000274484	1.6588	1.81597	[PTGDS] prostaglandin D2 synthase 21kDa (brain)
ENSG00000167208	SNX20	3.4793e-06	1.65758	0.0114461	[SNX20] sorting nexin 20
ENSG00000196374	HIST1H2BM	0.000116918	1.65509	2.68306	[HIST1H2BM] histone cluster 1, H2bm
ENSG00000105369	CD79A	2.38176e-06	1.65327	5.07206	[CD79A] CD79a molecule, immunoglobulin-associated alpha
ENSG00000111913	FAM65B	1.32228e-05	1.64923	3.00913	[FAM65B] family with sequence similarity 65, member B
ENSG00000166523	CLEC4E	0.00144348	1.64095	-2.16543	[CLEC4E] C-type lectin domain family 4, member E
ENSG00000205020	CCL4L1	0.000240286	1.64065	1.52461	[CCL4L1] chemokine (C-C motif) ligand 4-like 1
ENSG00000100079	LGALS2	4.65747e-06	1.63905	0.766004	[LGALS2] lectin, galactoside-binding, soluble, 2
ENSG00000105246	EBI3	9.41543e-06	1.63502	-1.83277	[EBI3] Epstein-Barr virus induced 3
ENSG00000136286	MYO1G	1.91555e-07	1.63098	3.57683	[MYO1G] myosin IG
ENSG00000205021	CCL3L1	0.0466795	1.63077	-0.768321	[CCL3L1] chemokine (C-C motif) ligand 3-like 1
ENSG00000133106	EPSTI1	5.23102e-06	1.62661	4.18492	[EPSTI1] epithelial stromal interaction 1 (breast)
ENSG00000050730	TNIP3	8.18407e-05	1.6266	-1.52177	[TNIP3] TNFAIP3 interacting protein 3
ENSG00000116824	CD2	2.07613e-06	1.62491	3.32078	[CD2] CD2 molecule
ENSG00000105967	TFEC	5.60789e-06	1.62357	2.23581	[TFEC] transcription factor EC
ENSG00000197262	CCL4L2	0.00278211	1.62055	-0.579123	[CCL4L2] chemokine (C-C motif) ligand 4-like 2
ENSG00000182611	HIST1H2AJ	0.000254858	1.61262	2.15499	[HIST1H2AJ] histone cluster 1, H2aj
ENSG00000121594	CD80	8.73259e-05	1.60938	-0.201479	[CD80] CD80 molecule
ENSG00000115085	ZAP70	3.93358e-06	1.6029	1.80892	[ZAP70] zeta-chain (TCR) associated protein kinase 70kDa
ENSG00000143185	XCL2	0.00437659	1.60134	-1.65761	[XCL2] chemokine (C motif) ligand 2
ENSG00000161405	IKZF3	2.46278e-07	1.59997	3.43742	[IKZF3] IKAROS family zinc finger 3 (Aiolos)
ENSG00000125726	CD70	0.000239502	1.59935	-2.53777	[CD70] CD70 molecule
ENSG00000153064	BANK1	2.55565e-05	1.59862	3.38942	[BANK1] B-cell scaffold protein with ankyrin repeats 1
ENSG00000124256	ZBP1	7.12985e-07	1.59645	3.54777	[ZBP1] Z-DNA binding protein 1
ENSG00000181036	FCRL6	0.000447619	1.59502	-0.652501	[FCRL6] Fc receptor-like 6
ENSG00000101670	LIPG	0.00033097	1.59482	-1.61446	[LIPG] lipase, endothelial
ENSG00000181374	CCL13	0.0022909	1.59463	0.486564	[CCL13] chemokine (C-C motif) ligand 13
ENSG00000168394	TAP1	1.94989e-07	1.593	6.36918	[TAP1] transporter 1, ATP-binding cassette, sub-family B (MDR/TAP)
ENSG00000136231	IGF2BP3	0.000707249	1.59086	-1.3992	[IGF2BP3] insulin-like growth factor 2 mRNA binding protein 3
ENSG00000167895	TMC8	2.80209e-07	1.58721	4.05283	[TMC8] transmembrane channel-like 8
ENSG00000183813	CCR4	0.000213438	1.58304	1.18449	[CCR4] chemokine (C-C motif) receptor 4
ENSG00000204632	HLA-G	0.00449314	1.57854	-0.0153489	[HLA-G] major histocompatibility complex, class I, G
ENSG00000240065	PSMB9	4.65747e-06	1.57658	3.09385	[PSMB9] proteasome (prosome, macropain) subunit, beta type, 9
ENSG00000189430	NCR1	0.00483393	1.57655	-3.18255	[NCR1] natural cytotoxicity triggering receptor 1
ENSG00000232810	TNF	9.04724e-05	1.57524	-0.757903	[TNF] tumor necrosis factor
ENSG00000184613	NELL2	6.61059e-05	1.56556	2.87381	[NELL2] NEL-like 2 (chicken)
ENSG00000188452	CERKL	1.24979e-07	1.5604	2.63867	[CERKL] ceramide kinase-like
ENSG00000004468	CD38	2.25354e-07	1.5603	3.21875	[CD38] CD38 molecule
ENSG00000172116	CD8B	2.89345e-05	1.56026	-0.228904	[CD8B] CD8b molecule
ENSG00000121895	TMEM156	7.9747e-07	1.56016	2.73554	[TMEM156] transmembrane protein 156
ENSG00000100453	GZMB	0.000239502	1.55939	0.427305	[GZMB] granzyme B (granzyme 2, cytotoxic T-lymphocyte-associated serine esterase 1)
ENSG00000028277	POU2F2	3.15607e-06	1.55803	2.81286	[POU2F2] POU class 2 homeobox 2
ENSG00000172673	THEMIS	4.17687e-06	1.55462	2.15651	[THEMIS] thymocyte selection associated
ENSG00000197153	HIST1H3J	0.000109887	1.5542	0.814947	[HIST1H3J] histone cluster 1, H3j
ENSG00000113263	ITK	1.41241e-05	1.55269	3.55199	[ITK] IL2-inducible T-cell kinase
ENSG00000100298	APOBEC3H	8.66308e-05	1.55001	-2.0691	[APOBEC3H] apolipoprotein B mRNA editing enzyme, catalytic polypeptide-like 3H
ENSG00000111796	KLRB1	5.3336e-06	1.54856	1.46714	[KLRB1] killer cell lectin-like receptor subfamily B, member 1
ENSG00000213402	PTPRCAP	4.93684e-07	1.54715	1.04253	[PTPRCAP] protein tyrosine phosphatase, receptor type, C-associated protein
ENSG00000162676	GFI1	1.40697e-06	1.54283	1.4776	[GFI1] growth factor independent 1 transcription repressor
ENSG00000078589	P2RY10	1.44627e-06	1.53954	2.42941	[P2RY10] purinergic receptor P2Y, G-protein coupled, 10
ENSG00000109674	NEIL3	9.63005e-06	1.53911	-0.890774	[NEIL3] nei endonuclease VIII-like 3 (E. coli)
ENSG00000112303	VNN2	0.000217151	1.53809	0.617841	[VNN2] vanin 2
ENSG00000187608	ISG15	0.00274914	1.53713	0.20722	[ISG15] ISG15 ubiquitin-like modifier
ENSG00000079263	SP140	1.24979e-07	1.5349	4.52933	[SP140] SP140 nuclear body protein
ENSG00000104814	MAP4K1	2.09464e-07	1.53275	3.97153	[MAP4K1] mitogen-activated protein kinase kinase kinase kinase 1
ENSG00000253293	HOXA10	0.00743971	1.53133	-2.43951	[HOXA10] homeobox A10
ENSG00000143851	PTPN7	2.54147e-06	1.52294	2.22889	[PTPN7] protein tyrosine phosphatase, non-receptor type 7
ENSG00000096996	IL12RB1	1.96087e-06	1.52252	1.84797	[IL12RB1] interleukin 12 receptor, beta 1
ENSG00000205045	SLFN12L	6.26756e-07	1.52141	2.74432	[SLFN12L] schlafen family member 12-like
ENSG00000173578	XCR1	3.21394e-05	1.52035	0.408694	[XCR1] chemokine (C motif) receptor 1
ENSG00000104972	LILRB1	3.39866e-07	1.51777	3.95286	[LILRB1] leukocyte immunoglobulin-like receptor, subfamily B (with TM and ITIM domains), member 1
ENSG00000130477	UNC13A	0.00211062	1.51528	-2.44257	[UNC13A] unc-13 homolog A (C. elegans)
ENSG00000027869	SH2D2A	0.000176027	1.51194	-1.12835	[SH2D2A] SH2 domain containing 2A
ENSG00000122188	LAX1	5.63289e-07	1.51165	4.15923	[LAX1] lymphocyte transmembrane adaptor 1
ENSG00000204642	HLA-F	2.25354e-07	1.51138	6.38459	[HLA-F] major histocompatibility complex, class I, F
ENSG00000134242	PTPN22	2.70577e-07	1.50774	3.60219	[PTPN22] protein tyrosine phosphatase, non-receptor type 22 (lymphoid)
ENSG00000105122	RASAL3	6.11298e-07	1.50719	2.69444	[RASAL3] RAS protein activator like 3
ENSG00000125735	TNFSF14	4.97903e-06	1.50673	-1.15985	[TNFSF14] tumor necrosis factor (ligand) superfamily, member 14
ENSG00000104894	CD37	3.58387e-07	1.50481	4.22294	[CD37] CD37 molecule
ENSG00000179088	C12ORF42	0.0024486	1.50479	-3.26738	[C12ORF42] chromosome 12 open reading frame 42
ENSG00000214872	SMTNL1	0.000223416	1.50404	0.0870235	[SMTNL1] smoothelin-like 1
ENSG00000111249	CUX2	0.00279262	1.50299	-3.4499	[CUX2] cut-like homeobox 2
ENSG00000152495	CAMK4	3.93358e-06	1.50209	1.10384	[CAMK4] calcium/calmodulin-dependent protein kinase IV
ENSG00000153898	MCOLN2	1.02341e-06	1.49835	1.75994	[MCOLN2] mucolipin 2
ENSG00000239961	LILRA4	0.000740117	1.496	-0.265913	[LILRA4] leukocyte immunoglobulin-like receptor, subfamily A (with TM domain), member 4
ENSG00000137265	IRF4	1.91555e-07	1.49579	5.34807	[IRF4] interferon regulatory factor 4
ENSG00000078081	LAMP3	7.45299e-05	1.49419	2.94792	[LAMP3] lysosomal-associated membrane protein 3
ENSG00000250264	TAP2	0.00483142	1.49065	3.31233	[TAP2] Uncharacterized protein
ENSG00000236320	SLFN14	8.9686e-06	1.4883	-1.0236	[SLFN14] schlafen family member 14
ENSG00000101445	PPP1R16B	5.34377e-06	1.48816	2.92862	[PPP1R16B] protein phosphatase 1, regulatory subunit 16B
ENSG00000049768	FOXP3	8.49676e-06	1.4835	-0.229158	[FOXP3] forkhead box P3
ENSG00000203811	HIST2H3C	0.00595975	1.48262	1.96524	[HIST2H3C] histone cluster 2, H3c
ENSG00000170627	GTSF1	1.03085e-05	1.48068	-1.11484	[GTSF1] gametocyte specific factor 1
ENSG00000172548	NIPAL4	3.30562e-05	1.48022	-0.365392	[NIPAL4] NIPA-like domain containing 4
ENSG00000165949	IFI27	0.00517552	1.47942	3.86242	[IFI27] interferon, alpha-inducible protein 27
ENSG00000241106	HLA-DOB	4.04263e-07	1.47425	1.96267	[HLA-DOB] major histocompatibility complex, class II, DO beta
ENSG00000135426	TESPA1	5.35505e-06	1.47408	1.54301	[TESPA1] thymocyte expressed, positive selection associated 1
ENSG00000196735	HLA-DQA1	1.85534e-05	1.47282	6.80387	[HLA-DQA1] major histocompatibility complex, class II, DQ alpha 1
ENSG00000204252	HLA-DOA	1.72439e-05	1.47059	1.57492	[HLA-DOA] major histocompatibility complex, class II, DO alpha
ENSG00000154839	SKA1	0.00138211	1.46945	-3.0651	[SKA1] spindle and kinetochore associated complex subunit 1
ENSG00000132530	XAF1	0.000193663	1.46392	4.18653	[XAF1] XIAP associated factor 1
ENSG00000107742	SPOCK2	1.84206e-05	1.46261	2.3241	[SPOCK2] sparc/osteonectin, cwcv and kazal-like domains proteoglycan (testican) 2
ENSG00000102962	CCL22	0.000676613	1.4619	-0.631253	[CCL22] chemokine (C-C motif) ligand 22
ENSG00000234745	HLA-B	1.94989e-07	1.46002	9.93626	[HLA-B] major histocompatibility complex, class I, B
ENSG00000145850	TIMD4	0.00384827	1.45567	-0.919382	[TIMD4] T-cell immunoglobulin and mucin domain containing 4
ENSG00000146070	PLA2G7	0.00137188	1.45537	2.03572	[PLA2G7] phospholipase A2, group VII (platelet-activating factor acetylhydrolase, plasma)
ENSG00000115415	STAT1	2.48415e-06	1.4527	8.35633	[STAT1] signal transducer and activator of transcription 1, 91kDa
ENSG00000179840	C1ORF200	0.000305806	1.45003	-1.18149	[C1ORF200] chromosome 1 open reading frame 200
ENSG00000124191	TOX2	4.25073e-06	1.44061	0.490631	[TOX2] TOX high mobility group box family member 2
ENSG00000134516	DOCK2	4.63082e-08	1.43972	6.42491	[DOCK2] dedicator of cytokinesis 2
ENSG00000129277	CCL4	0.000132651	1.43874	2.92529	[CCL4] chemokine (C-C motif) ligand 4
ENSG00000153283	CD96	4.25073e-06	1.43774	3.64681	[CD96] CD96 molecule
ENSG00000158525	CPA5	0.0138707	1.43614	-4.99901	[CPA5] carboxypeptidase A5
ENSG00000177272	KCNA3	1.91555e-07	1.43347	4.32075	[KCNA3] potassium voltage-gated channel, shaker-related subfamily, member 3
ENSG00000013725	CD6	3.5701e-06	1.43192	2.65237	[CD6] CD6 molecule
ENSG00000164483	SAMD3	1.0421e-06	1.42454	0.854749	[SAMD3] sterile alpha motif domain containing 3
ENSG00000158714	SLAMF8	3.76038e-05	1.41989	1.49825	[SLAMF8] SLAM family member 8
ENSG00000161570	CCL5	1.72439e-05	1.41806	3.70344	[CCL5] chemokine (C-C motif) ligand 5
ENSG00000162654	GBP4	9.30087e-06	1.41783	4.07598	[GBP4] guanylate binding protein 4
ENSG00000110848	CD69	0.00056818	1.41653	2.45902	[CD69] CD69 molecule
ENSG00000075884	ARHGAP15	2.56673e-07	1.41651	3.69473	[ARHGAP15] Rho GTPase activating protein 15
ENSG00000205784	ARRDC5	2.36483e-05	1.41496	-0.721317	[ARRDC5] arrestin domain containing 5
ENSG00000234511	C5ORF58	0.000389142	1.41459	-3.01322	[C5ORF58] chromosome 5 open reading frame 58
ENSG00000185880	TRIM69	8.79931e-06	1.40997	1.11731	[TRIM69] tripartite motif containing 69
ENSG00000007312	CD79B	9.31673e-06	1.40956	2.71716	[CD79B] CD79b molecule, immunoglobulin-associated beta
ENSG00000174792	C4ORF26	0.0108272	1.40834	-3.21147	[C4ORF26] chromosome 4 open reading frame 26
ENSG00000259384	GH1	0.035437	1.4073	-2.17675	[GH1] growth hormone 1
ENSG00000102879	CORO1A	2.02677e-07	1.40396	5.10316	[CORO1A] coronin, actin binding protein, 1A
ENSG00000100167	SEPT3	8.51253e-05	1.40364	-0.650733	[SEPT3] septin 3
ENSG00000123329	ARHGAP9	3.74288e-07	1.40281	3.51946	[ARHGAP9] Rho GTPase activating protein 9
ENSG00000115232	ITGA4	4.16567e-08	1.40096	5.3791	[ITGA4] integrin, alpha 4 (antigen CD49D, alpha 4 subunit of VLA-4 receptor)
ENSG00000121966	CXCR4	0.000296672	1.39661	5.70978	[CXCR4] chemokine (C-X-C motif) receptor 4
ENSG00000113889	KNG1	0.0111825	1.39607	-5.06516	[KNG1] kininogen 1
ENSG00000173762	CD7	0.000308168	1.39484	-0.368199	[CD7] CD7 molecule
ENSG00000188820	FAM26F	0.0013049	1.39418	0.0613994	[FAM26F] family with sequence similarity 26, member F
ENSG00000105639	JAK3	1.32694e-06	1.39325	4.37944	[JAK3] Janus kinase 3
ENSG00000134321	RSAD2	0.00600482	1.39009	1.56942	[RSAD2] radical S-adenosyl methionine domain containing 2
ENSG00000100450	GZMH	0.00117802	1.386	0.467475	[GZMH] granzyme H (cathepsin G-like 2, protein h-CCPX)
ENSG00000165383	LRRC18	2.3553e-05	1.38164	-0.391975	[LRRC18] leucine rich repeat containing 18
ENSG00000203710	CR1	7.98209e-05	1.38151	5.05706	[CR1] complement component (3b/4b) receptor 1 (Knops blood group)
ENSG00000182162	P2RY8	6.62807e-07	1.38094	2.39282	[P2RY8] purinergic receptor P2Y, G-protein coupled, 8
ENSG00000163492	CCDC141	7.46729e-06	1.38018	3.24412	[CCDC141] coiled-coil domain containing 141
ENSG00000185905	C16ORF54	1.42484e-06	1.37882	1.56189	[C16ORF54] chromosome 16 open reading frame 54
ENSG00000213999	MEF2B	0.000108022	1.37591	0.6036	[MEF2B] myocyte enhancer factor 2B
ENSG00000188389	PDCD1	0.000586472	1.37332	0.622863	[PDCD1] programmed cell death 1
ENSG00000034053	APBA2	8.66649e-05	1.36987	1.0025	[APBA2] amyloid beta (A4) precursor protein-binding, family A, member 2
ENSG00000130475	FCHO1	3.90443e-07	1.36966	1.76305	[FCHO1] FCH domain only 1
ENSG00000163823	CCR1	3.17859e-05	1.36742	1.2563	[CCR1] chemokine (C-C motif) receptor 1
ENSG00000104921	FCER2	0.00281579	1.3672	-0.757349	[FCER2] Fc fragment of IgE, low affinity II, receptor for (CD23)
ENSG00000117091	CD48	1.91555e-07	1.36695	3.86085	[CD48] CD48 molecule
ENSG00000082074	FYB	2.80529e-07	1.36668	5.50753	[FYB] FYN binding protein
ENSG00000007129	CEACAM21	2.3072e-06	1.36658	0.580536	[CEACAM21] carcinoembryonic antigen-related cell adhesion molecule 21
ENSG00000122223	CD244	0.000732397	1.3665	-0.412935	[CD244] CD244 molecule, natural killer cell receptor 2B4
ENSG00000213809	KLRK1	0.000287852	1.36498	1.33863	[KLRK1] killer cell lectin-like receptor subfamily K, member 1
ENSG00000106004	HOXA5	0.0263664	1.36369	-4.17287	[HOXA5] homeobox A5
ENSG00000116852	KIF21B	2.25354e-07	1.36356	3.60756	[KIF21B] kinesin family member 21B
ENSG00000198286	CARD11	2.53817e-06	1.36078	2.90273	[CARD11] caspase recruitment domain family, member 11
ENSG00000196126	HLA-DRB1	5.99432e-07	1.36063	7.25517	[HLA-DRB1] major histocompatibility complex, class II, DR beta 1
ENSG00000171611	PTCRA	0.0194296	1.35785	-4.25619	[PTCRA] pre T-cell antigen receptor alpha
ENSG00000105371	ICAM4	0.000689865	1.35663	-1.52343	[ICAM4] intercellular adhesion molecule 4 (Landsteiner-Wiener blood group)
ENSG00000146094	DOK3	1.34032e-05	1.35385	1.1241	[DOK3] docking protein 3
ENSG00000157601	MX1	0.000213257	1.35365	5.4207	[MX1] myxovirus (influenza virus) resistance 1, interferon-inducible protein p78 (mouse)
ENSG00000140968	IRF8	7.21117e-06	1.346	3.75828	[IRF8] interferon regulatory factor 8
ENSG00000057657	PRDM1	2.32603e-05	1.34297	6.02908	[PRDM1] PR domain containing 1, with ZNF domain
ENSG00000128815	WDFY4	2.25029e-06	1.34039	5.53822	[WDFY4] WDFY family member 4
ENSG00000146285	SCML4	0.000123266	1.33921	1.15274	[SCML4] sex comb on midleg-like 4 (Drosophila)
ENSG00000128340	RAC2	1.80555e-07	1.33817	5.139	[RAC2] ras-related C3 botulinum toxin substrate 2 (rho family, small GTP binding protein Rac2)
ENSG00000153563	CD8A	3.58064e-05	1.33759	3.62391	[CD8A] CD8a molecule
ENSG00000167083	GNGT2	0.000670702	1.33708	-2.2328	[GNGT2] guanine nucleotide binding protein (G protein), gamma transducing activity polypeptide 2
ENSG00000158485	CD1B	0.00886521	1.33586	-2.58601	[CD1B] CD1b molecule
ENSG00000196747	HIST1H2AI	0.000327463	1.33578	2.73525	[HIST1H2AI] histone cluster 1, H2ai
ENSG00000043462	LCP2	6.87865e-07	1.33569	4.73236	[LCP2] lymphocyte cytosolic protein 2 (SH2 domain containing leukocyte protein of 76kDa)
ENSG00000187116	LILRA5	0.000716305	1.33442	-0.520182	[LILRA5] leukocyte immunoglobulin-like receptor, subfamily A (with TM domain), member 5
ENSG00000117228	GBP1	7.08092e-06	1.33412	5.69575	[GBP1] guanylate binding protein 1, interferon-inducible
ENSG00000137101	CD72	0.000185128	1.33239	0.704423	[CD72] CD72 molecule
ENSG00000138795	LEF1	1.21676e-05	1.33053	2.48942	[LEF1] lymphoid enhancer-binding factor 1
ENSG00000134326	CMPK2	0.00281567	1.32465	2.46726	[CMPK2] cytidine monophosphate (UMP-CMP) kinase 2, mitochondrial
ENSG00000124772	CPNE5	4.07947e-06	1.32313	3.24975	[CPNE5] copine V
ENSG00000159958	TNFRSF13C	5.77935e-05	1.32005	-0.205355	[TNFRSF13C] tumor necrosis factor receptor superfamily, member 13C
ENSG00000101057	MYBL2	4.70268e-05	1.31882	0.965871	[MYBL2] v-myb avian myeloblastosis viral oncogene homolog-like 2
ENSG00000139193	CD27	3.35294e-06	1.31818	3.96844	[CD27] CD27 molecule
ENSG00000256018	HIST1H3G	0.00107172	1.31763	1.78256	[HIST1H3G] histone cluster 1, H3g
ENSG00000172575	RASGRP1	4.8314e-07	1.31753	3.32665	[RASGRP1] RAS guanyl releasing protein 1 (calcium and DAG-regulated)
ENSG00000107099	DOCK8	5.336e-08	1.31537	7.29102	[DOCK8] dedicator of cytokinesis 8
ENSG00000197471	SPN	2.70962e-07	1.31418	2.467	[SPN] sialophorin
ENSG00000086288	NME8	0.00140124	1.31264	-1.03899	[NME8] NME/NM23 family member 8
ENSG00000115009	CCL20	0.00965154	1.31051	-2.58677	[CCL20] chemokine (C-C motif) ligand 20
ENSG00000172794	RAB37	6.30641e-06	1.30986	0.654156	[RAB37] RAB37, member RAS oncogene family
ENSG00000177409	SAMD9L	4.93684e-07	1.30737	5.77251	[SAMD9L] sterile alpha motif domain containing 9-like
ENSG00000009790	TRAF3IP3	6.73358e-07	1.30519	2.83997	[TRAF3IP3] TRAF3 interacting protein 3
ENSG00000158077	NLRP14	3.90073e-06	1.30369	1.26818	[NLRP14] NLR family, pyrin domain containing 14
ENSG00000141506	PIK3R5	7.18397e-06	1.3032	2.69608	[PIK3R5] phosphoinositide-3-kinase, regulatory subunit 5
ENSG00000104903	LYL1	2.16324e-06	1.30288	-1.07218	[LYL1] lymphoblastic leukemia derived sequence 1
ENSG00000187323	DCC	0.000716129	1.30263	3.137	[DCC] deleted in colorectal carcinoma
ENSG00000138623	SEMA7A	4.61801e-05	1.2969	1.55794	[SEMA7A] semaphorin 7A, GPI membrane anchor (John Milton Hagen blood group)
ENSG00000136490	LIMD2	2.23256e-05	1.29602	1.44232	[LIMD2] LIM domain containing 2
ENSG00000205018	RP11-830F9.6	4.40886e-06	1.29455	3.58051	[RP11-830F9.6] Uncharacterized protein; cDNA FLJ26728 fis, clone PNC06635
ENSG00000077420	APBB1IP	2.36306e-07	1.29271	4.29743	[APBB1IP] amyloid beta (A4) precursor protein-binding, family B, member 1 interacting protein
ENSG00000188596	C12ORF55	5.7044e-06	1.29186	4.36706	[C12ORF55] chromosome 12 open reading frame 55
ENSG00000183484	GPR132	1.57534e-05	1.28641	0.92411	[GPR132] G protein-coupled receptor 132
ENSG00000155307	SAMSN1	2.80128e-05	1.28623	2.95281	[SAMSN1] SAM domain, SH3 domain and nuclear localization signals 1
ENSG00000115956	PLEK	2.53999e-06	1.28432	3.22699	[PLEK] pleckstrin
ENSG00000144837	PLA1A	0.000785344	1.28426	0.908935	[PLA1A] phospholipase A1 member A
ENSG00000168685	IL7R	1.70997e-05	1.28294	4.17611	[IL7R] interleukin 7 receptor
ENSG00000125347	IRF1	5.99432e-07	1.28292	4.70348	[IRF1] interferon regulatory factor 1
ENSG00000139626	ITGB7	5.96249e-07	1.27938	4.1274	[ITGB7] integrin, beta 7
ENSG00000103187	COTL1	2.92328e-05	1.27885	2.33034	[COTL1] coactosin-like 1 (Dictyostelium)
ENSG00000035720	STAP1	0.000116501	1.27721	1.10103	[STAP1] signal transducing adaptor family member 1
ENSG00000179344	HLA-DQB1	0.00342563	1.27492	4.89021	[HLA-DQB1] major histocompatibility complex, class II, DQ beta 1
ENSG00000174156	GSTA3	0.0257171	1.27218	-5.58945	[GSTA3] glutathione S-transferase alpha 3
ENSG00000143119	CD53	1.91555e-07	1.27206	5.06243	[CD53] CD53 molecule
ENSG00000138964	PARVG	1.35201e-06	1.27082	3.34927	[PARVG] parvin, gamma
ENSG00000015285	WAS	2.70577e-07	1.26992	3.38335	[WAS] Wiskott-Aldrich syndrome
ENSG00000155926	SLA	5.26187e-06	1.26933	2.49966	[SLA] Src-like-adaptor
ENSG00000179583	CIITA	8.02008e-07	1.26901	6.71151	[CIITA] class II, major histocompatibility complex, transactivator
ENSG00000185811	IKZF1	1.91555e-07	1.26689	4.00932	[IKZF1] IKAROS family zinc finger 1 (Ikaros)
ENSG00000106952	TNFSF8	7.06392e-06	1.26639	-0.0525293	[TNFSF8] tumor necrosis factor (ligand) superfamily, member 8
ENSG00000111335	OAS2	0.000202151	1.26528	4.27394	[OAS2] 2'-5'-oligoadenylate synthetase 2, 69/71kDa
ENSG00000135074	ADAM19	2.99742e-07	1.26507	4.43812	[ADAM19] ADAM metallopeptidase domain 19
ENSG00000026751	SLAMF7	5.45952e-07	1.2642	5.39426	[SLAMF7] SLAM family member 7
ENSG00000205457	TP53TG3C	0.0320515	1.26206	-5.32753	[TP53TG3C] TP53 target 3C
ENSG00000025708	TYMP	1.44516e-06	1.26173	4.86836	[TYMP] thymidine phosphorylase
ENSG00000180448	HMHA1	2.15982e-07	1.25787	3.85906	[HMHA1] histocompatibility (minor) HA-1
ENSG00000180644	PRF1	7.51369e-05	1.25713	2.00749	[PRF1] perforin 1 (pore forming protein)
ENSG00000164691	TAGAP	2.27059e-05	1.25629	4.07318	[TAGAP] T-cell activation RhoGTPase activating protein
ENSG00000068831	RASGRP2	3.54295e-05	1.25554	3.20842	[RASGRP2] RAS guanyl releasing protein 2 (calcium and DAG-regulated)
ENSG00000186818	LILRB4	3.01942e-05	1.25393	3.63288	[LILRB4] leukocyte immunoglobulin-like receptor, subfamily B (with TM and ITIM domains), member 4
ENSG00000198502	HLA-DRB5	0.00806847	1.25298	5.6603	[HLA-DRB5] major histocompatibility complex, class II, DR beta 5
ENSG00000163219	ARHGAP25	1.80555e-07	1.25281	3.83829	[ARHGAP25] Rho GTPase activating protein 25
ENSG00000139194	RBP5	2.694e-05	1.25088	0.963571	[RBP5] retinol binding protein 5, cellular
ENSG00000122224	LY9	6.35488e-05	1.24996	3.32388	[LY9] lymphocyte antigen 9
ENSG00000213654	GPSM3	1.35581e-06	1.24679	1.03966	[GPSM3] G-protein signaling modulator 3
ENSG00000185155	MIXL1	0.000974792	1.24633	-1.24334	[MIXL1] Mix paired-like homeobox
ENSG00000204983	PRSS1	0.0152723	1.24296	-2.11839	[PRSS1] protease, serine, 1 (trypsin 1)
ENSG00000157303	SUSD3	1.42496e-05	1.24218	0.124517	[SUSD3] sushi domain containing 3
ENSG00000118308	LRMP	4.93684e-07	1.23974	3.19718	[LRMP] lymphoid-restricted membrane protein
ENSG00000110934	BIN2	1.80555e-07	1.23937	4.19684	[BIN2] bridging integrator 2
ENSG00000134594	RAB33A	0.000361716	1.2385	-1.52787	[RAB33A] RAB33A, member RAS oncogene family
ENSG00000168081	PNOC	0.0127369	1.23766	-2.54282	[PNOC] prepronociceptin
ENSG00000186827	TNFRSF4	1.50626e-05	1.23663	-1.00531	[TNFRSF4] tumor necrosis factor receptor superfamily, member 4
ENSG00000196664	TLR7	1.94989e-07	1.23648	3.08832	[TLR7] toll-like receptor 7
ENSG00000204287	HLA-DRA	7.48907e-07	1.23393	7.65379	[HLA-DRA] major histocompatibility complex, class II, DR alpha
ENSG00000132744	ACY3	0.00213688	1.2331	-0.72241	[ACY3] aspartoacylase (aminocyclase) 3
ENSG00000140030	GPR65	7.92723e-06	1.23061	1.46409	[GPR65] G protein-coupled receptor 65
ENSG00000132464	ENAM	0.000138994	1.23009	0.706112	[ENAM] enamelin
ENSG00000010671	BTK	4.63082e-08	1.22928	5.03598	[BTK] Bruton agammaglobulinemia tyrosine kinase
ENSG00000166603	MC4R	0.0241578	1.22784	-1.99829	[MC4R] melanocortin 4 receptor
ENSG00000175463	TBC1D10C	7.12985e-07	1.22517	1.86808	[TBC1D10C] TBC1 domain family, member 10C
ENSG00000146192	FGD2	7.36814e-07	1.22496	3.01422	[FGD2] FYVE, RhoGEF and PH domain containing 2
ENSG00000185130	HIST1H2BL	0.000105302	1.22474	2.6604	[HIST1H2BL] histone cluster 1, H2bl
ENSG00000186265	BTLA	4.97903e-06	1.22446	1.38716	[BTLA] B and T lymphocyte associated
ENSG00000254788	CKLF-CMTM1	0.0304268	1.22299	-4.09715	[CKLF-CMTM1] CKLF-CMTM1 readthrough
ENSG00000206503	HLA-A	4.88025e-07	1.21875	9.26152	[HLA-A] major histocompatibility complex, class I, A
ENSG00000101916	TLR8	8.20384e-05	1.2166	1.18889	[TLR8] toll-like receptor 8
ENSG00000179715	PCED1B	3.48095e-05	1.21433	1.30726	[PCED1B] PC-esterase domain containing 1B
ENSG00000123338	NCKAP1L	1.91555e-07	1.21393	5.80061	[NCKAP1L] NCK-associated protein 1-like
ENSG00000019582	CD74	5.50737e-07	1.21177	8.56603	[CD74] CD74 molecule, major histocompatibility complex, class II invariant chain
ENSG00000140368	PSTPIP1	2.49152e-05	1.21169	1.71307	[PSTPIP1] proline-serine-threonine phosphatase interacting protein 1
ENSG00000093072	CECR1	1.57627e-06	1.21043	5.21867	[CECR1] cat eye syndrome chromosome region, candidate 1
ENSG00000008517	IL32	5.59165e-05	1.21021	3.83422	[IL32] interleukin 32
ENSG00000160326	SLC2A6	1.57425e-05	1.20986	-0.0382092	[SLC2A6] solute carrier family 2 (facilitated glucose transporter), member 6
ENSG00000136250	AOAH	6.3973e-06	1.20803	3.95304	[AOAH] acyloxyacyl hydrolase (neutrophil)
ENSG00000101082	SLA2	0.000110115	1.20514	0.504784	[SLA2] Src-like-adaptor 2
ENSG00000157766	ACAN	0.0346408	1.20275	0.138879	[ACAN] aggrecan
ENSG00000126264	HCST	1.84645e-05	1.20163	1.48805	[HCST] hematopoietic cell signal transducer
ENSG00000135905	DOCK10	1.52319e-07	1.20014	6.16673	[DOCK10] dedicator of cytokinesis 10
ENSG00000130303	BST2	0.000685415	1.19583	2.7854	[BST2] bone marrow stromal cell antigen 2
ENSG00000169884	WNT10B	3.64211e-06	1.19457	0.0634699	[WNT10B] wingless-type MMTV integration site family, member 10B
ENSG00000226777	KIAA0125	0.000145674	1.19448	2.72073	[KIAA0125] KIAA0125
ENSG00000171310	CHST11	4.14554e-06	1.19404	3.01819	[CHST11] carbohydrate (chondroitin 4) sulfotransferase 11
ENSG00000175040	CHST2	0.00207666	1.19336	1.86745	[CHST2] carbohydrate (N-acetylglucosamine-6-O) sulfotransferase 2
ENSG00000204516	MICB	7.5551e-06	1.19317	1.33061	[MICB] MHC class I polypeptide-related sequence B
ENSG00000158517	NCF1	1.00718e-05	1.19193	4.44316	[NCF1] neutrophil cytosolic factor 1
ENSG00000160255	ITGB2	3.41444e-06	1.19053	5.51404	[ITGB2] integrin, beta 2 (complement component 3 receptor 3 and 4 subunit)
ENSG00000054967	RELT	2.65708e-05	1.19034	1.46994	[RELT] RELT tumor necrosis factor receptor
ENSG00000100055	CYTH4	1.94989e-07	1.18946	3.9876	[CYTH4] cytohesin 4
ENSG00000139618	BRCA2	1.94193e-07	1.18923	4.18964	[BRCA2] breast cancer 2, early onset
ENSG00000156127	BATF	0.000354142	1.18854	0.0711461	[BATF] basic leucine zipper transcription factor, ATF-like
ENSG00000126787	DLGAP5	0.000172897	1.18793	0.0929843	[DLGAP5] discs, large (Drosophila) homolog-associated protein 5
ENSG00000196532	HIST1H3C	0.00144842	1.18705	1.85671	[HIST1H3C] histone cluster 1, H3c
ENSG00000110324	IL10RA	8.53485e-07	1.18695	6.78808	[IL10RA] interleukin 10 receptor, alpha
ENSG00000066294	CD84	2.29166e-05	1.18583	3.0126	[CD84] CD84 molecule
ENSG00000144130	NT5DC4	0.0227933	1.1855	-5.25966	[NT5DC4] 5'-nucleotidase domain containing 4
ENSG00000069424	KCNAB2	3.53562e-07	1.18543	2.89183	[KCNAB2] potassium voltage-gated channel, shaker-related subfamily, beta member 2
ENSG00000126583	PRKCG	0.0147192	1.18423	0.696285	[PRKCG] protein kinase C, gamma
ENSG00000178795	GDPD4	0.0241413	1.18314	-3.07675	[GDPD4] glycerophosphodiester phosphodiesterase domain containing 4
ENSG00000162511	LAPTM5	1.89028e-06	1.18279	5.41999	[LAPTM5] lysosomal protein transmembrane 5
ENSG00000160712	IL6R	2.25354e-07	1.18199	3.32737	[IL6R] interleukin 6 receptor
ENSG00000121570	DPPA4	0.0181771	1.18142	-5.47246	[DPPA4] developmental pluripotency associated 4
ENSG00000086300	SNX10	2.66194e-05	1.18065	0.959156	[SNX10] sorting nexin 10
ENSG00000122025	FLT3	6.81981e-07	1.17991	2.44612	[FLT3] fms-related tyrosine kinase 3
ENSG00000083454	P2RX5	1.95176e-05	1.17863	2.88333	[P2RX5] purinergic receptor P2X, ligand-gated ion channel, 5
ENSG00000137965	IFI44	0.00267124	1.17631	4.33186	[IFI44] interferon-induced protein 44
ENSG00000100368	CSF2RB	2.25354e-07	1.17628	5.50146	[CSF2RB] colony stimulating factor 2 receptor, beta, low-affinity (granulocyte-macrophage)
ENSG00000271605	MILR1	4.67443e-05	1.17612	-1.00595	[MILR1] mast cell immunoglobulin-like receptor 1
ENSG00000134460	IL2RA	0.000539123	1.17597	0.737401	[IL2RA] interleukin 2 receptor, alpha
ENSG00000136634	IL10	0.00313233	1.17552	-0.451031	[IL10] interleukin 10
ENSG00000198771	RCSD1	5.74445e-07	1.1746	2.90009	[RCSD1] RCSD domain containing 1
ENSG00000172578	KLHL6	1.53089e-06	1.17406	4.30452	[KLHL6] kelch-like family member 6
ENSG00000105889	STEAP1B	0.0128678	1.1723	-1.28479	[STEAP1B] STEAP family member 1B
ENSG00000203813	HIST1H3H	6.30881e-05	1.17174	2.73395	[HIST1H3H] histone cluster 1, H3h
ENSG00000196331	HIST1H2BO	0.000784868	1.17111	2.55618	[HIST1H2BO] histone cluster 1, H2bo
ENSG00000151490	PTPRO	5.36114e-06	1.17064	1.62661	[PTPRO] protein tyrosine phosphatase, receptor type, O
ENSG00000232629	HLA-DQB2	0.00236872	1.1702	2.21367	[HLA-DQB2] major histocompatibility complex, class II, DQ beta 2
ENSG00000173193	PARP14	1.20394e-06	1.16996	6.95783	[PARP14] poly (ADP-ribose) polymerase family, member 14
ENSG00000117090	SLAMF1	2.21324e-06	1.16817	3.096	[SLAMF1] signaling lymphocytic activation molecule family member 1
ENSG00000242574	HLA-DMB	1.34455e-05	1.16773	3.62373	[HLA-DMB] major histocompatibility complex, class II, DM beta
ENSG00000177301	KCNA2	3.39805e-05	1.16766	1.55674	[KCNA2] potassium voltage-gated channel, shaker-related subfamily, member 2
ENSG00000115919	KYNU	6.22757e-05	1.16445	2.49087	[KYNU] kynureninase
ENSG00000168995	SIGLEC7	0.00085766	1.16442	-0.635432	[SIGLEC7] sialic acid binding Ig-like lectin 7
ENSG00000143297	FCRL5	5.95505e-06	1.16277	5.27895	[FCRL5] Fc receptor-like 5
ENSG00000105717	PBX4	0.000458628	1.1624	-0.589617	[PBX4] pre-B-cell leukemia homeobox 4
ENSG00000149781	FERMT3	1.00132e-06	1.16134	3.56746	[FERMT3] fermitin family member 3
ENSG00000180096	SEPT1	1.42484e-06	1.16132	2.09905	[SEPT1] septin 1
ENSG00000162594	IL23R	0.0243326	1.1605	-1.35692	[IL23R] interleukin 23 receptor
ENSG00000128383	APOBEC3A	0.0194992	1.15993	-1.7665	[APOBEC3A] apolipoprotein B mRNA editing enzyme, catalytic polypeptide-like 3A
ENSG00000065675	PRKCQ	3.43395e-05	1.15922	2.0862	[PRKCQ] protein kinase C, theta
ENSG00000112195	TREML2	0.00118682	1.15721	-2.03428	[TREML2] triggering receptor expressed on myeloid cells-like 2
ENSG00000132692	BCAN	0.000633325	1.15675	-1.94052	[BCAN] brevican
ENSG00000169436	COL22A1	0.00565379	1.15523	0.904329	[COL22A1] collagen, type XXII, alpha 1
ENSG00000204267	TAP2	0.000198163	1.15464	4.73036	[TAP2] transporter 2, ATP-binding cassette, sub-family B (MDR/TAP)
ENSG00000137571	SLCO5A1	6.99163e-05	1.15463	1.1844	[SLCO5A1] solute carrier organic anion transporter family, member 5A1
ENSG00000015413	DPEP1	0.0406373	1.15259	-1.24639	[DPEP1] dipeptidase 1 (renal)
ENSG00000158050	DUSP2	0.00756693	1.15223	0.991669	[DUSP2] dual specificity phosphatase 2
ENSG00000237541	HLA-DQA2	0.0172466	1.15179	4.4839	[HLA-DQA2] major histocompatibility complex, class II, DQ alpha 2
ENSG00000186517	ARHGAP30	1.91555e-07	1.15018	4.50327	[ARHGAP30] Rho GTPase activating protein 30
ENSG00000105851	PIK3CG	7.01812e-06	1.14763	4.55995	[PIK3CG] phosphatidylinositol-4,5-bisphosphate 3-kinase, catalytic subunit gamma
ENSG00000147889	CDKN2A	4.67443e-05	1.14587	-0.491865	[CDKN2A] cyclin-dependent kinase inhibitor 2A
ENSG00000196358	NTNG2	0.00760505	1.14534	-2.16248	[NTNG2] netrin G2
ENSG00000168811	IL12A	4.64054e-05	1.14448	-1.10108	[IL12A] interleukin 12A (natural killer cell stimulatory factor 1, cytotoxic lymphocyte maturation factor 1, p35)
ENSG00000072818	ACAP1	4.09739e-07	1.14402	3.81307	[ACAP1] ArfGAP with coiled-coil, ankyrin repeat and PH domains 1
ENSG00000220008	LINGO3	0.0024788	1.14093	-1.47101	[LINGO3] leucine rich repeat and Ig domain containing 3
ENSG00000167077	MEI1	2.6841e-05	1.13633	3.70759	[MEI1] meiosis inhibitor 1
ENSG00000152207	CYSLTR2	0.000361716	1.13582	-0.21871	[CYSLTR2] cysteinyl leukotriene receptor 2
ENSG00000055163	CYFIP2	3.12678e-07	1.13192	5.25621	[CYFIP2] cytoplasmic FMR1 interacting protein 2
ENSG00000141194	OR4D1	0.0420619	1.13117	-5.84962	[OR4D1] olfactory receptor, family 4, subfamily D, member 1
ENSG00000008516	MMP25	0.00106722	1.13111	-1.23903	[MMP25] matrix metallopeptidase 25
ENSG00000070915	SLC12A3	0.000155701	1.1299	-0.349793	[SLC12A3] solute carrier family 12 (sodium/chloride transporter), member 3
ENSG00000203896	LIME1	1.80555e-07	1.12955	1.18944	[LIME1] Lck interacting transmembrane adaptor 1
ENSG00000119917	IFIT3	0.00404845	1.12854	2.70405	[IFIT3] interferon-induced protein with tetratricopeptide repeats 3
ENSG00000180353	HCLS1	7.12985e-07	1.12816	4.90971	[HCLS1] hematopoietic cell-specific Lyn substrate 1
ENSG00000261509	TP53TG3B	0.025659	1.12759	-5.68704	[TP53TG3B] TP53 target 3B
ENSG00000110777	POU2AF1	4.97903e-06	1.12729	4.5725	[POU2AF1] POU class 2 associating factor 1
ENSG00000173917	HOXB2	0.00029894	1.12669	-1.25422	[HOXB2] homeobox B2
ENSG00000154016	GRAP	7.44102e-05	1.12559	0.826487	[GRAP] GRB2-related adaptor protein
ENSG00000152910	CNTNAP4	0.00330295	1.11901	-0.65961	[CNTNAP4] contactin associated protein-like 4
ENSG00000011590	ZBTB32	0.000107284	1.1181	-0.922065	[ZBTB32] zinc finger and BTB domain containing 32
ENSG00000239732	TLR9	8.02038e-05	1.11675	0.602962	[TLR9] toll-like receptor 9
ENSG00000158488	CD1E	0.00017259	1.1163	0.0792588	[CD1E] CD1e molecule
ENSG00000185862	EVI2B	4.16567e-08	1.11446	6.57115	[EVI2B] ecotropic viral integration site 2B
ENSG00000171241	SHCBP1	0.000106636	1.11437	0.402714	[SHCBP1] SHC SH2-domain binding protein 1
ENSG00000213413	PVRIG	0.000395072	1.11341	0.471308	[PVRIG] poliovirus receptor related immunoglobulin domain containing
ENSG00000187037	GPR141	0.000160899	1.11092	-1.16672	[GPR141] G protein-coupled receptor 141
ENSG00000173559	NABP1	3.49799e-06	1.10997	3.00938	[NABP1] nucleic acid binding protein 1
ENSG00000188511	C22ORF34	6.90205e-05	1.10849	0.888312	[C22ORF34] chromosome 22 open reading frame 34
ENSG00000243811	APOBEC3D	6.62807e-07	1.10804	3.01864	[APOBEC3D] apolipoprotein B mRNA editing enzyme, catalytic polypeptide-like 3D
ENSG00000115165	CYTIP	4.18908e-06	1.10536	4.29333	[CYTIP] cytohesin 1 interacting protein
ENSG00000166710	B2M	2.09464e-07	1.10536	10.8417	[B2M] beta-2-microglobulin
ENSG00000184357	HIST1H1B	0.000401518	1.10389	1.63938	[HIST1H1B] histone cluster 1, H1b
ENSG00000174946	GPR171	0.000196062	1.10381	0.454375	[GPR171] G protein-coupled receptor 171
ENSG00000180616	SSTR2	0.00480568	1.10313	-0.259419	[SSTR2] somatostatin receptor 2
ENSG00000165891	E2F7	0.00547829	1.10196	-0.863386	[E2F7] E2F transcription factor 7
ENSG00000066279	ASPM	0.000410333	1.10185	3.10408	[ASPM] asp (abnormal spindle) homolog, microcephaly associated (Drosophila)
ENSG00000117009	KMO	5.85861e-05	1.10162	0.722373	[KMO] kynurenine 3-monooxygenase (kynurenine 3-hydroxylase)
ENSG00000159618	GPR114	1.71462e-05	1.09843	1.7913	[GPR114] G protein-coupled receptor 114
ENSG00000239713	APOBEC3G	1.40697e-06	1.0975	3.49137	[APOBEC3G] apolipoprotein B mRNA editing enzyme, catalytic polypeptide-like 3G
ENSG00000161929	SCIMP	0.000251635	1.09701	1.48159	[SCIMP] SLP adaptor and CSK interacting membrane protein
ENSG00000175857	GAPT	0.000882137	1.09633	-0.0991434	[GAPT] GRB2-binding adaptor protein, transmembrane
ENSG00000196787	HIST1H2AG	8.69878e-06	1.09449	4.373	[HIST1H2AG] histone cluster 1, H2ag
ENSG00000204290	BTNL2	0.0442608	1.09436	-3.68033	[BTNL2] butyrophilin-like 2 (MHC class II associated)
ENSG00000231389	HLA-DPA1	2.04979e-06	1.09424	6.95116	[HLA-DPA1] major histocompatibility complex, class II, DP alpha 1
ENSG00000147570	DNAJC5B	0.00808071	1.09387	-2.55791	[DNAJC5B] DnaJ (Hsp40) homolog, subfamily C, member 5 beta
ENSG00000138496	PARP9	2.83392e-05	1.09357	5.50972	[PARP9] poly (ADP-ribose) polymerase family, member 9
ENSG00000101265	RASSF2	1.02406e-05	1.09058	3.11208	[RASSF2] Ras association (RalGDS/AF-6) domain family member 2
ENSG00000114013	CD86	1.06528e-05	1.08924	2.06604	[CD86] CD86 molecule
ENSG00000135898	GPR55	0.00054542	1.08809	-1.33607	[GPR55] G protein-coupled receptor 55
ENSG00000204257	HLA-DMA	3.12563e-06	1.08796	5.3199	[HLA-DMA] major histocompatibility complex, class II, DM alpha
ENSG00000205413	SAMD9	2.06101e-06	1.08415	5.8073	[SAMD9] sterile alpha motif domain containing 9
ENSG00000117226	GBP3	0.0028788	1.0832	5.92964	[GBP3] guanylate binding protein 3
ENSG00000240505	TNFRSF13B	0.000407997	1.08244	1.96174	[TNFRSF13B] tumor necrosis factor receptor superfamily, member 13B
ENSG00000186407	CD300E	0.021146	1.08166	-2.3108	[CD300E] CD300e molecule
ENSG00000148773	MKI67	0.000259262	1.08032	4.97063	[MKI67] marker of proliferation Ki-67
ENSG00000174083	PIK3R6	4.70268e-05	1.0766	1.21	[PIK3R6] phosphoinositide-3-kinase, regulatory subunit 6
ENSG00000169679	BUB1	0.000179597	1.07556	0.913264	[BUB1] BUB1 mitotic checkpoint serine/threonine kinase
ENSG00000153162	BMP6	3.35294e-06	1.07527	3.43885	[BMP6] bone morphogenetic protein 6
ENSG00000113532	ST8SIA4	4.09739e-07	1.07383	3.45436	[ST8SIA4] ST8 alpha-N-acetyl-neuraminide alpha-2,8-sialyltransferase 4
ENSG00000106948	AKNA	3.18347e-07	1.07273	5.65081	[AKNA] AT-hook transcription factor
ENSG00000140678	ITGAX	3.2789e-05	1.07271	4.9406	[ITGAX] integrin, alpha X (complement component 3 receptor 4 subunit)
ENSG00000198019	FCGR1B	0.000346202	1.06915	0.814369	[FCGR1B] Fc fragment of IgG, high affinity Ib, receptor (CD64)
ENSG00000197943	PLCG2	3.39866e-07	1.06779	5.88384	[PLCG2] phospholipase C, gamma 2 (phosphatidylinositol-specific)
ENSG00000126882	FAM78A	2.37589e-06	1.06627	1.1134	[FAM78A] family with sequence similarity 78, member A
ENSG00000147443	DOK2	2.82102e-05	1.06551	1.76445	[DOK2] docking protein 2, 56kDa
ENSG00000142347	MYO1F	3.30381e-06	1.0655	4.87032	[MYO1F] myosin IF
ENSG00000169607	CKAP2L	0.00420974	1.06402	-1.09993	[CKAP2L] cytoskeleton associated protein 2-like
ENSG00000136167	LCP1	2.25354e-07	1.06343	6.57523	[LCP1] lymphocyte cytosolic protein 1 (L-plastin)
ENSG00000136244	IL6	0.0496908	1.06192	-0.321002	[IL6] interleukin 6 (interferon, beta 2)
ENSG00000138378	STAT4	4.6712e-06	1.06004	2.99591	[STAT4] signal transducer and activator of transcription 4
ENSG00000178999	AURKB	0.010211	1.05992	-1.54752	[AURKB] aurora kinase B
ENSG00000111801	BTN3A3	7.94174e-07	1.05926	5.45333	[BTN3A3] butyrophilin, subfamily 3, member A3
ENSG00000198624	CCDC69	2.80529e-07	1.05777	4.45523	[CCDC69] coiled-coil domain containing 69
ENSG00000143184	XCL1	0.00411371	1.05696	-0.710032	[XCL1] chemokine (C motif) ligand 1
ENSG00000139725	RHOF	4.1543e-06	1.05617	1.86312	[RHOF] ras homolog family member F (in filopodia)
ENSG00000177989	ODF3B	0.000123263	1.05483	2.33275	[ODF3B] outer dense fiber of sperm tails 3B
ENSG00000072571	HMMR	0.000719315	1.05434	-0.589947	[HMMR] hyaluronan-mediated motility receptor (RHAMM)
ENSG00000181408	UTS2R	0.000287333	1.05288	-1.25987	[UTS2R] urotensin 2 receptor
ENSG00000130755	GMFG	7.12985e-07	1.05228	3.29025	[GMFG] glia maturation factor, gamma
ENSG00000111331	OAS3	0.00345042	1.05221	4.46117	[OAS3] 2'-5'-oligoadenylate synthetase 3, 100kDa
ENSG00000189233	NUGGC	3.40062e-05	1.04966	3.03377	[NUGGC] nuclear GTPase, germinal center associated
ENSG00000150637	CD226	3.74838e-05	1.0494	1.5705	[CD226] CD226 molecule
ENSG00000214900	C14ORF182	0.000467297	1.04898	-1.72775	[C14ORF182] chromosome 14 open reading frame 182
ENSG00000115607	IL18RAP	0.000812659	1.04837	-0.916403	[IL18RAP] interleukin 18 receptor accessory protein
ENSG00000081052	COL4A4	4.17252e-06	1.04066	3.84994	[COL4A4] collagen, type IV, alpha 4
ENSG00000138180	CEP55	0.00491803	1.0402	-1.09527	[CEP55] centrosomal protein 55kDa
ENSG00000086730	LAT2	1.03085e-05	1.03648	1.01557	[LAT2] linker for activation of T cells family, member 2
ENSG00000204482	LST1	6.9903e-05	1.03576	1.46186	[LST1] leukocyte specific transcript 1
ENSG00000213928	IRF9	3.02807e-05	1.03541	4.7307	[IRF9] interferon regulatory factor 9
ENSG00000115163	CENPA	0.0305055	1.03442	-3.06296	[CENPA] centromere protein A
ENSG00000197646	PDCD1LG2	1.07185e-05	1.03304	1.53584	[PDCD1LG2] programmed cell death 1 ligand 2
ENSG00000223865	HLA-DPB1	4.97903e-06	1.03277	6.18096	[HLA-DPB1] major histocompatibility complex, class II, DP beta 1
ENSG00000120093	HOXB3	0.000131162	1.03194	-0.694832	[HOXB3] homeobox B3
ENSG00000130775	THEMIS2	0.000125167	1.03177	3.24651	[THEMIS2] thymocyte selection associated family member 2
ENSG00000136040	PLXNC1	2.25354e-07	1.03037	5.34218	[PLXNC1] plexin C1
ENSG00000090339	ICAM1	4.3223e-05	1.02993	2.83026	[ICAM1] intercellular adhesion molecule 1
ENSG00000197629	MPEG1	6.83021e-06	1.02988	4.93078	[MPEG1] macrophage expressed 1
ENSG00000101336	HCK	5.25091e-05	1.02959	2.41238	[HCK] hemopoietic cell kinase
ENSG00000128268	MGAT3	3.12563e-06	1.02906	1.84604	[MGAT3] mannosyl (beta-1,4-)-glycoprotein beta-1,4-N-acetylglucosaminyltransferase
ENSG00000151651	ADAM8	1.20953e-05	1.02724	1.61905	[ADAM8] ADAM metallopeptidase domain 8
ENSG00000100351	GRAP2	7.53367e-06	1.02609	1.84332	[GRAP2] GRB2-related adaptor protein 2
ENSG00000171608	PIK3CD	3.35294e-06	1.02522	4.41785	[PIK3CD] phosphatidylinositol-4,5-bisphosphate 3-kinase, catalytic subunit delta
ENSG00000177602	GSG2	0.00362514	1.02467	-0.185181	[GSG2] germ cell associated 2 (haspin)
ENSG00000132958	TPTE2	0.00146641	1.02366	0.0838656	[TPTE2] transmembrane phosphoinositide 3-phosphatase and tensin homolog 2
ENSG00000187510	PLEKHG7	0.00110929	1.02182	-1.58472	[PLEKHG7] pleckstrin homology domain containing, family G (with RhoGef domain) member 7
ENSG00000010610	CD4	1.56527e-05	1.01833	3.44791	[CD4] CD4 molecule
ENSG00000124693	HIST1H3B	0.00251381	1.01654	2.21605	[HIST1H3B] histone cluster 1, H3b
ENSG00000143167	GPA33	0.0493973	1.01613	-3.8172	[GPA33] glycoprotein A33 (transmembrane)
ENSG00000265118	CTD-2370N5.3	2.09464e-07	1.01447	2.57895	\N []
ENSG00000169031	COL4A3	6.87182e-06	1.01308	3.73374	[COL4A3] collagen, type IV, alpha 3 (Goodpasture antigen)
ENSG00000168421	RHOH	5.01681e-05	1.01138	1.32858	[RHOH] ras homolog family member H
ENSG00000179934	CCR8	0.00778876	1.01111	-1.86543	[CCR8] chemokine (C-C motif) receptor 8
ENSG00000120659	TNFSF11	0.0284065	1.0094	-1.64162	[TNFSF11] tumor necrosis factor (ligand) superfamily, member 11
ENSG00000120217	CD274	1.16086e-05	1.00888	0.723315	[CD274] CD274 molecule
ENSG00000183486	MX2	0.000324833	1.00707	3.50634	[MX2] myxovirus (influenza virus) resistance 2 (mouse)
ENSG00000089820	ARHGAP4	1.64064e-06	1.00596	3.70762	[ARHGAP4] Rho GTPase activating protein 4
ENSG00000137812	CASC5	0.000231071	1.00533	1.07502	[CASC5] cancer susceptibility candidate 5
ENSG00000178358	OR2D3	0.0118561	1.00518	-1.49047	[OR2D3] olfactory receptor, family 2, subfamily D, member 3
ENSG00000089692	LAG3	6.97665e-05	1.00469	1.0179	[LAG3] lymphocyte-activation gene 3
ENSG00000108691	CCL2	0.000156989	1.00391	3.15787	[CCL2] chemokine (C-C motif) ligand 2
ENSG00000164749	HNF4G	0.00189944	1.00352	-1.58679	[HNF4G] hepatocyte nuclear factor 4, gamma
ENSG00000135838	NPL	0.000292168	1.00314	2.87702	[NPL] N-acetylneuraminate pyruvate lyase (dihydrodipicolinate synthase)
ENSG00000134954	ETS1	5.26871e-06	1.00108	4.87544	[ETS1] v-ets avian erythroblastosis virus E26 oncogene homolog 1
ENSG00000140451	PIF1	0.0005253	1.00039	-0.33736	[PIF1] PIF1 5'-to-3' DNA helicase

## Sheet: class4vs1_down
	Symbol	adj.P.Val	logFC	AveExpr	Description
ENSG00000072444	ASAH2C	0.0434531	-1.98587	-4.78089	[ASAH2C] N-acylsphingosine amidohydrolase (non-lysosomal ceramidase) 2C
ENSG00000135413	LACRT	0.0201614	-1.84824	-4.25377	[LACRT] lacritin
ENSG00000198797	BRINP2	0.00100383	-1.7665	-1.69791	[BRINP2] bone morphogenetic protein/retinoic acid inducible neural-specific 2
ENSG00000164047	CAMP	0.00182673	-1.75546	-1.60928	[CAMP] cathelicidin antimicrobial peptide
ENSG00000261832	CLN3	0.0431161	-1.70458	-1.11535	[CLN3] Homo sapiens ceroid-lipofuscinosis, neuronal 3 (CLN3), transcript variant 5, mRNA.
ENSG00000135226	UGT2B28	0.000782753	-1.7004	-0.159908	[UGT2B28] UDP glucuronosyltransferase 2 family, polypeptide B28
ENSG00000100362	PVALB	0.00385184	-1.56033	-2.66109	[PVALB] parvalbumin
ENSG00000118271	TTR	0.0246415	-1.54003	-1.10598	[TTR] transthyretin
ENSG00000105641	SLC5A5	0.00601487	-1.45569	2.57298	[SLC5A5] solute carrier family 5 (sodium/iodide cotransporter), member 5
ENSG00000131668	BARX1	0.00357081	-1.44278	-3.27159	[BARX1] BARX homeobox 1
ENSG00000169347	GP2	0.0108713	-1.41822	0.206094	[GP2] glycoprotein 2 (zymogen granule membrane)
ENSG00000084734	GCKR	0.00413951	-1.40378	-3.70146	[GCKR] glucokinase (hexokinase 4) regulator
ENSG00000185002	RFX6	0.0161399	-1.3956	-1.64496	[RFX6] regulatory factor X, 6
ENSG00000158014	SLC30A2	0.0063056	-1.35526	-2.52089	[SLC30A2] solute carrier family 30 (zinc transporter), member 2
ENSG00000179826	MRGPRX3	0.00273164	-1.34479	-1.17634	[MRGPRX3] MAS-related GPR, member X3
ENSG00000135222	CSN2	0.00554129	-1.33522	-1.07339	[CSN2] casein beta
ENSG00000244067	GSTA2	0.0177532	-1.32257	-1.17007	[GSTA2] glutathione S-transferase alpha 2
ENSG00000213759	UGT2B11	0.0430604	-1.29248	-3.99322	[UGT2B11] UDP glucuronosyltransferase 2 family, polypeptide B11
ENSG00000182901	RGS7	0.0188812	-1.28705	-2.82669	[RGS7] regulator of G-protein signaling 7
ENSG00000163735	CXCL5	0.0187366	-1.25953	3.82714	[CXCL5] chemokine (C-X-C motif) ligand 5
ENSG00000215642	AL360154.1	0.0311206	-1.24679	-1.35891	\N
ENSG00000173612	GPRC6A	0.00357914	-1.24375	1.38514	[GPRC6A] G protein-coupled receptor, family C, group 6, member A
ENSG00000131095	GFAP	0.006629	-1.23195	-3.94528	[GFAP] glial fibrillary acidic protein
ENSG00000269526	ERVV-1	0.0210026	-1.22459	-1.21003	[ERVV-1] endogenous retrovirus group V, member 1
ENSG00000223443	USP17L2	0.0162035	-1.21554	2.32289	[USP17L2] ubiquitin specific peptidase 17-like family member 2
ENSG00000167748	KLK1	0.000882137	-1.18484	2.0323	[KLK1] kallikrein 1
ENSG00000156076	WIF1	6.00807e-06	-1.17265	3.2222	[WIF1] WNT inhibitory factor 1
ENSG00000152463	OLAH	0.0150445	-1.15405	-1.41625	[OLAH] oleoyl-ACP hydrolase
ENSG00000204779	FOXD4L5	0.0472157	-1.12689	-0.28674	[FOXD4L5] forkhead box D4-like 5
ENSG00000178172	SPINK6	0.00880792	-1.10608	-0.734644	[SPINK6] serine peptidase inhibitor, Kazal type 6
ENSG00000078579	FGF20	0.00760381	-1.103	-4.20159	[FGF20] fibroblast growth factor 20
ENSG00000255104	ZNF286A	0.0429878	-1.09329	-2.12105	[ZNF286A] zinc finger protein 286A
ENSG00000163737	PF4	0.030277	-1.09231	-3.26829	[PF4] platelet factor 4
ENSG00000152092	ASTN1	0.0106128	-1.08455	1.68832	[ASTN1] astrotactin 1
ENSG00000225781	OR6V1	0.00488115	-1.0742	-2.38663	[OR6V1] olfactory receptor, family 6, subfamily V, member 1
ENSG00000205281	GOLGA6L10	0.00943451	-1.07293	3.32093	[GOLGA6L10] golgin A6 family-like 10
ENSG00000176009	ASCL3	0.02322	-1.05238	0.636427	[ASCL3] achaete-scute family bHLH transcription factor 3
ENSG00000127412	TRPV5	0.00557266	-1.04616	-0.926203	[TRPV5] transient receptor potential cation channel, subfamily V, member 5
ENSG00000145832	SLC25A48	0.0156303	-1.03795	-3.20821	[SLC25A48] solute carrier family 25, member 48
ENSG00000206150	RNASE13	0.0178674	-1.03242	-1.26358	[RNASE13] ribonuclease, RNase A family, 13 (non-active)
ENSG00000188257	PLA2G2A	0.00713593	-1.02763	5.97601	[PLA2G2A] phospholipase A2, group IIA (platelets, synovial fluid)
ENSG00000162399	BSND	0.0107227	-1.02274	-0.999924	[BSND] Bartter syndrome, infantile, with sensorineural deafness (Barttin)
ENSG00000182223	ZAR1	0.0185045	-1.01472	-3.32868	[ZAR1] zygote arrest 1

## Sheet: class4vs3_up
	Symbol	adj.P.Val	logFC	AveExpr	Description
ENSG00000187912	CLEC17A	0.0299288	4.71161	-0.134466	[CLEC17A] C-type lectin domain family 17, member A
ENSG00000237541	HLA-DQA2	0.0203603	4.31419	4.4839	[HLA-DQA2] major histocompatibility complex, class II, DQ alpha 2
ENSG00000156738	MS4A1	0.0285081	4.24965	3.71636	[MS4A1] membrane-spanning 4-domains, subfamily A, member 1
ENSG00000188822	CNR2	0.0297672	4.10022	-3.07825	[CNR2] cannabinoid receptor 2 (macrophage)
ENSG00000166211	SPIC	0.0162511	3.59892	-4.01555	[SPIC] Spi-C transcription factor (Spi-1/PU.1 related)
ENSG00000269404	SPIB	0.045014	3.58278	-1.84839	[SPIB] Spi-B transcription factor (Spi-1/PU.1 related)
ENSG00000125726	CD70	0.0044414	3.57149	-2.53777	[CD70] CD70 molecule
ENSG00000157064	NMNAT2	0.00537358	3.49562	-0.44469	[NMNAT2] nicotinamide nucleotide adenylyltransferase 2
ENSG00000163599	CTLA4	0.0270606	3.40941	0.0392125	[CTLA4] cytotoxic T-lymphocyte-associated protein 4
ENSG00000167483	FAM129C	0.0364259	3.33623	-0.391364	[FAM129C] family with sequence similarity 129, member C
ENSG00000170128	GPR25	0.0195418	3.30575	-2.33764	[GPR25] G protein-coupled receptor 25
ENSG00000204632	HLA-G	0.047995	3.22972	-0.0153489	[HLA-G] major histocompatibility complex, class I, G
ENSG00000188404	SELL	0.0180551	3.1639	1.95012	[SELL] selectin L
ENSG00000143185	XCL2	0.0322017	3.14622	-1.65761	[XCL2] chemokine (C motif) ligand 2
ENSG00000162892	IL24	0.0158899	3.02992	-3.30517	[IL24] interleukin 24
ENSG00000049249	TNFRSF9	0.0346186	3.01792	-1.56072	[TNFRSF9] tumor necrosis factor receptor superfamily, member 9
ENSG00000197880	MDS2	0.0422682	3.00768	-4.36516	[MDS2] myelodysplastic syndrome 2 translocation associated
ENSG00000089012	SIRPG	0.0232094	2.79686	1.04776	[SIRPG] signal-regulatory protein gamma
ENSG00000147434	CHRNA6	0.0223531	2.78574	-3.28365	[CHRNA6] cholinergic receptor, nicotinic, alpha 6 (neuronal)
ENSG00000204978	C19ORF69	0.00810892	2.74439	-2.25402	[C19ORF69] chromosome 19 open reading frame 69
ENSG00000143167	GPA33	0.0350461	2.69726	-3.8172	[GPA33] glycoprotein A33 (transmembrane)
ENSG00000115009	CCL20	0.0320753	2.66735	-2.58677	[CCL20] chemokine (C-C motif) ligand 20
ENSG00000227507	LTB	0.0208636	2.64161	0.212049	[LTB] lymphotoxin beta (TNF superfamily, member 3)
ENSG00000136231	IGF2BP3	0.0259549	2.57157	-1.3992	[IGF2BP3] insulin-like growth factor 2 mRNA binding protein 3
ENSG00000181847	TIGIT	0.0246622	2.55119	0.0996054	[TIGIT] T cell immunoreceptor with Ig and ITIM domains
ENSG00000137674	MMP20	0.0348782	2.55001	-2.68556	[MMP20] matrix metallopeptidase 20
ENSG00000121966	CXCR4	0.00537311	2.51961	5.70978	[CXCR4] chemokine (C-X-C motif) receptor 4
ENSG00000173200	PARP15	0.0144695	2.49276	3.1482	[PARP15] poly (ADP-ribose) polymerase family, member 15
ENSG00000204165	CXORF65	0.0171256	2.48385	-2.37172	[CXORF65] chromosome X open reading frame 65
ENSG00000221855	TAS2R41	0.0124883	2.47833	-2.95235	[TAS2R41] taste receptor, type 2, member 41
ENSG00000172724	CCL19	0.0127707	2.452	3.0968	[CCL19] chemokine (C-C motif) ligand 19
ENSG00000126353	CCR7	0.0449718	2.4059	0.953626	[CCR7] chemokine (C-C motif) receptor 7
ENSG00000178199	ZC3H12D	0.0234002	2.38755	-0.217642	[ZC3H12D] zinc finger CCCH-type containing 12D
ENSG00000147138	GPR174	0.016674	2.37701	1.74379	[GPR174] G protein-coupled receptor 174
ENSG00000113088	GZMK	0.041268	2.37586	2.12579	[GZMK] granzyme K (granzyme 3; tryptase II)
ENSG00000154451	GBP5	0.0162511	2.34181	3.7177	[GBP5] guanylate binding protein 5
ENSG00000163519	TRAT1	0.0357109	2.33953	0.336348	[TRAT1] T cell receptor associated transmembrane adaptor 1
ENSG00000027869	SH2D2A	0.0163949	2.323	-1.12835	[SH2D2A] SH2 domain containing 2A
ENSG00000145649	GZMA	0.0207722	2.27988	1.71081	[GZMA] granzyme A (granzyme 1, cytotoxic T-lymphocyte-associated serine esterase 3)
ENSG00000162739	SLAMF6	0.0169054	2.27582	2.19126	[SLAMF6] SLAM family member 6
ENSG00000124203	ZNF831	0.0228937	2.27416	1.01034	[ZNF831] zinc finger protein 831
ENSG00000181036	FCRL6	0.0349186	2.27335	-0.652501	[FCRL6] Fc receptor-like 6
ENSG00000270099	RP11-248J23.7	0.0384671	2.26734	-3.32614	\N []
ENSG00000197057	DTHD1	0.0490433	2.2571	0.603403	[DTHD1] death domain containing 1
ENSG00000197540	GZMM	0.0196667	2.25349	-1.47513	[GZMM] granzyme M (lymphocyte met-ase 1)
ENSG00000115085	ZAP70	0.0087292	2.25338	1.80892	[ZAP70] zeta-chain (TCR) associated protein kinase 70kDa
ENSG00000102245	CD40LG	0.0139901	2.25005	0.266282	[CD40LG] CD40 ligand
ENSG00000183918	SH2D1A	0.0299361	2.24771	0.286537	[SH2D1A] SH2 domain containing 1A
ENSG00000111913	FAM65B	0.0135217	2.23542	3.00913	[FAM65B] family with sequence similarity 65, member B
ENSG00000163568	AIM2	0.0260934	2.19749	1.05438	[AIM2] absent in melanoma 2
ENSG00000146285	SCML4	0.0145193	2.18823	1.15274	[SCML4] sex comb on midleg-like 4 (Drosophila)
ENSG00000135114	OASL	0.0430361	2.1816	0.482868	[OASL] 2'-5'-oligoadenylate synthetase-like
ENSG00000182866	LCK	0.00980963	2.1791	2.13486	[LCK] lymphocyte-specific protein tyrosine kinase
ENSG00000198821	CD247	0.0120502	2.16994	2.00826	[CD247] CD247 molecule
ENSG00000167286	CD3D	0.00810892	2.16985	3.68069	[CD3D] CD3d molecule, delta (CD3-TCR complex)
ENSG00000174123	TLR10	0.030874	2.16834	1.19083	[TLR10] toll-like receptor 10
ENSG00000172673	THEMIS	0.0084036	2.16487	2.15651	[THEMIS] thymocyte selection associated
ENSG00000107742	SPOCK2	0.0109736	2.15142	2.3241	[SPOCK2] sparc/osteonectin, cwcv and kazal-like domains proteoglycan (testican) 2
ENSG00000140873	ADAMTS18	0.0434665	2.1474	-1.84158	[ADAMTS18] ADAM metallopeptidase with thrombospondin type 1 motif, 18
ENSG00000182611	HIST1H2AJ	0.045225	2.14179	2.15499	[HIST1H2AJ] histone cluster 1, H2aj
ENSG00000105374	NKG7	0.0217957	2.14137	-0.253193	[NKG7] natural killer cell group 7 sequence
ENSG00000172116	CD8B	0.0168455	2.1198	-0.228904	[CD8B] CD8b molecule
ENSG00000171954	CYP4F22	0.0254623	2.11823	-1.4991	[CYP4F22] cytochrome P450, family 4, subfamily F, polypeptide 22
ENSG00000121594	CD80	0.0264695	2.11374	-0.201479	[CD80] CD80 molecule
ENSG00000137077	CCL21	0.0359429	2.11292	0.980512	[CCL21] chemokine (C-C motif) ligand 21
ENSG00000169442	CD52	0.0120502	2.10769	2.91982	[CD52] CD52 molecule
ENSG00000160654	CD3G	0.0125624	2.09514	2.83419	[CD3G] CD3g molecule, gamma (CD3-TCR complex)
ENSG00000104951	IL4I1	0.0494388	2.09315	0.47054	[IL4I1] interleukin 4 induced 1
ENSG00000152969	JAKMIP1	0.0117467	2.09055	-0.534762	[JAKMIP1] janus kinase and microtubule interacting protein 1
ENSG00000100450	GZMH	0.0470895	2.08976	0.467475	[GZMH] granzyme H (cathepsin G-like 2, protein h-CCPX)
ENSG00000100385	IL2RB	0.0214781	2.07917	1.97755	[IL2RB] interleukin 2 receptor, beta
ENSG00000198851	CD3E	0.00324456	2.07338	4.26947	[CD3E] CD3e molecule, epsilon (CD3-TCR complex)
ENSG00000111796	KLRB1	0.0109736	2.06804	1.46714	[KLRB1] killer cell lectin-like receptor subfamily B, member 1
ENSG00000214872	SMTNL1	0.0350282	2.05754	0.0870235	[SMTNL1] smoothelin-like 1
ENSG00000198353	HOXC4	0.0369707	2.04453	-2.21849	[HOXC4] homeobox C4
ENSG00000160185	UBASH3A	0.0168455	2.04213	0.821266	[UBASH3A] ubiquitin associated and SH3 domain containing A
ENSG00000162894	FAIM3	0.0489479	2.02567	2.67021	[FAIM3] Fas apoptotic inhibitory molecule 3
ENSG00000116824	CD2	0.00905272	2.01438	3.32078	[CD2] CD2 molecule
ENSG00000113263	ITK	0.0137962	2.00322	3.55199	[ITK] IL2-inducible T-cell kinase
ENSG00000183813	CCR4	0.0432081	1.99951	1.18449	[CCR4] chemokine (C-C motif) receptor 4
ENSG00000240065	PSMB9	0.0117086	1.99012	3.09385	[PSMB9] proteasome (prosome, macropain) subunit, beta type, 9
ENSG00000117560	FASLG	0.0210982	1.98622	-0.17043	[FASLG] Fas ligand (TNF superfamily, member 6)
ENSG00000166501	PRKCB	0.0109159	1.98046	3.44803	[PRKCB] protein kinase C, beta
ENSG00000184613	NELL2	0.0271663	1.97514	2.87381	[NELL2] NEL-like 2 (chicken)
ENSG00000138180	CEP55	0.0283301	1.97248	-1.09527	[CEP55] centrosomal protein 55kDa
ENSG00000110848	CD69	0.0437543	1.9502	2.45902	[CD69] CD69 molecule
ENSG00000256018	HIST1H3G	0.0465615	1.9451	1.78256	[HIST1H3G] histone cluster 1, H3g
ENSG00000173578	XCR1	0.0214781	1.94134	0.408694	[XCR1] chemokine (C motif) receptor 1
ENSG00000186810	CXCR3	0.0437543	1.93743	-0.36661	[CXCR3] chemokine (C-X-C motif) receptor 3
ENSG00000167083	GNGT2	0.0294165	1.93276	-2.2328	[GNGT2] guanine nucleotide binding protein (G protein), gamma transducing activity polypeptide 2
ENSG00000081237	PTPRC	0.00145088	1.92934	7.83874	[PTPRC] protein tyrosine phosphatase, receptor type, C
ENSG00000179840	C1ORF200	0.0334044	1.92859	-1.18149	[C1ORF200] chromosome 1 open reading frame 200
ENSG00000072571	HMMR	0.0139719	1.92729	-0.589947	[HMMR] hyaluronan-mediated motility receptor (RHAMM)
ENSG00000134061	CD180	0.0225409	1.91838	2.57878	[CD180] CD180 molecule
ENSG00000100453	GZMB	0.0477328	1.91717	0.427305	[GZMB] granzyme B (granzyme 2, cytotoxic T-lymphocyte-associated serine esterase 1)
ENSG00000100079	LGALS2	0.0162511	1.91542	0.766004	[LGALS2] lectin, galactoside-binding, soluble, 2
ENSG00000153064	BANK1	0.0225693	1.91276	3.38942	[BANK1] B-cell scaffold protein with ankyrin repeats 1
ENSG00000205436	EXOC3L4	0.0309855	1.91266	-1.53218	[EXOC3L4] exocyst complex component 3-like 4
ENSG00000140853	NLRC5	0.00324456	1.91084	5.8848	[NLRC5] NLR family, CARD domain containing 5
ENSG00000204252	HLA-DOA	0.0168455	1.88756	1.57492	[HLA-DOA] major histocompatibility complex, class II, DO alpha
ENSG00000172061	LRRC15	0.0333795	1.8875	1.52866	[LRRC15] leucine rich repeat containing 15
ENSG00000163564	PYHIN1	0.0392988	1.88254	1.76008	[PYHIN1] pyrin and HIN domain family, member 1
ENSG00000174946	GPR171	0.0127707	1.87307	0.454375	[GPR171] G protein-coupled receptor 171
ENSG00000178562	CD28	0.0259549	1.87141	1.14649	[CD28] CD28 molecule
ENSG00000152495	CAMK4	0.0120502	1.86851	1.10384	[CAMK4] calcium/calmodulin-dependent protein kinase IV
ENSG00000125910	S1PR4	0.0271216	1.84943	-1.19136	[S1PR4] sphingosine-1-phosphate receptor 4
ENSG00000139194	RBP5	0.0117085	1.83623	0.963571	[RBP5] retinol binding protein 5, cellular
ENSG00000162654	GBP4	0.0103199	1.83299	4.07598	[GBP4] guanylate binding protein 4
ENSG00000168685	IL7R	0.00810892	1.83088	4.17611	[IL7R] interleukin 7 receptor
ENSG00000065675	PRKCQ	0.00858305	1.82404	2.0862	[PRKCQ] protein kinase C, theta
ENSG00000204642	HLA-F	0.00324456	1.81811	6.38459	[HLA-F] major histocompatibility complex, class I, F
ENSG00000153563	CD8A	0.0144695	1.81584	3.62391	[CD8A] CD8a molecule
ENSG00000161570	CCL5	0.0139901	1.8142	3.70344	[CCL5] chemokine (C-C motif) ligand 5
ENSG00000198286	CARD11	0.00810892	1.80751	2.90273	[CARD11] caspase recruitment domain family, member 11
ENSG00000082074	FYB	0.00324456	1.79706	5.50753	[FYB] FYN binding protein
ENSG00000182183	FAM159A	0.0479421	1.79477	-1.50971	[FAM159A] family with sequence similarity 159, member A
ENSG00000073861	TBX21	0.0393419	1.78207	-0.345623	[TBX21] T-box 21
ENSG00000070915	SLC12A3	0.0145193	1.78065	-0.349793	[SLC12A3] solute carrier family 12 (sodium/chloride transporter), member 3
ENSG00000203710	CR1	0.0162511	1.77829	5.05706	[CR1] complement component (3b/4b) receptor 1 (Knops blood group)
ENSG00000205045	SLFN12L	0.0084036	1.76745	2.74432	[SLFN12L] schlafen family member 12-like
ENSG00000147488	ST18	0.0449718	1.75721	-2.14934	[ST18] suppression of tumorigenicity 18 (breast carcinoma) (zinc finger protein)
ENSG00000143228	NUF2	0.00735255	1.75677	-1.07745	[NUF2] NUF2, NDC80 kinetochore complex component
ENSG00000101977	MCF2	0.0357668	1.75335	-1.68042	[MCF2] MCF.2 cell line derived transforming sequence
ENSG00000120093	HOXB3	0.00858305	1.74412	-0.694832	[HOXB3] homeobox B3
ENSG00000068831	RASGRP2	0.0131138	1.74203	3.20842	[RASGRP2] RAS guanyl releasing protein 2 (calcium and DAG-regulated)
ENSG00000137078	SIT1	0.0215649	1.73718	-1.14389	[SIT1] signaling threshold regulating transmembrane adaptor 1
ENSG00000196747	HIST1H2AI	0.0418244	1.73533	2.73525	[HIST1H2AI] histone cluster 1, H2ai
ENSG00000187510	PLEKHG7	0.0171954	1.73179	-1.58472	[PLEKHG7] pleckstrin homology domain containing, family G (with RhoGef domain) member 7
ENSG00000104894	CD37	0.00626063	1.71231	4.22294	[CD37] CD37 molecule
ENSG00000121895	TMEM156	0.0116244	1.70646	2.73554	[TMEM156] transmembrane protein 156
ENSG00000013725	CD6	0.0119792	1.70488	2.65237	[CD6] CD6 molecule
ENSG00000176160	HSF5	0.0493756	1.70182	-1.64819	[HSF5] heat shock transcription factor family member 5
ENSG00000105967	TFEC	0.0242823	1.69934	2.23581	[TFEC] transcription factor EC
ENSG00000122122	SASH3	0.0133766	1.69602	2.03024	[SASH3] SAM and SH3 domain containing 3
ENSG00000113303	BTNL8	0.0436627	1.69417	-2.6344	[BTNL8] butyrophilin-like 8
ENSG00000153283	CD96	0.0120502	1.68937	3.64681	[CD96] CD96 molecule
ENSG00000136286	MYO1G	0.00810892	1.68841	3.57683	[MYO1G] myosin IG
ENSG00000140968	IRF8	0.0114349	1.67677	3.75828	[IRF8] interferon regulatory factor 8
ENSG00000012223	LTF	0.0352712	1.67594	8.64522	[LTF] lactotransferrin
ENSG00000128815	WDFY4	0.0044414	1.67286	5.53822	[WDFY4] WDFY family member 4
ENSG00000137101	CD72	0.0379432	1.67034	0.704423	[CD72] CD72 molecule
ENSG00000005844	ITGAL	0.00324456	1.66935	4.86405	[ITGAL] integrin, alpha L (antigen CD11A (p180), lymphocyte function-associated antigen 1; alpha polypeptide)
ENSG00000140030	GPR65	0.009362	1.66679	1.46409	[GPR65] G protein-coupled receptor 65
ENSG00000234511	C5ORF58	0.0489855	1.66671	-3.01322	[C5ORF58] chromosome 5 open reading frame 58
ENSG00000168394	TAP1	0.00392783	1.66541	6.36918	[TAP1] transporter 1, ATP-binding cassette, sub-family B (MDR/TAP)
ENSG00000175063	UBE2C	0.0348782	1.65659	-1.17749	[UBE2C] ubiquitin-conjugating enzyme E2C
ENSG00000167208	SNX20	0.0249138	1.6532	0.0114461	[SNX20] sorting nexin 20
ENSG00000167895	TMC8	0.00825293	1.64461	4.05283	[TMC8] transmembrane channel-like 8
ENSG00000105122	RASAL3	0.0103199	1.64193	2.69444	[RASAL3] RAS protein activator like 3
ENSG00000105639	JAK3	0.00810892	1.61409	4.37944	[JAK3] Janus kinase 3
ENSG00000164483	SAMD3	0.0107312	1.60425	0.854749	[SAMD3] sterile alpha motif domain containing 3
ENSG00000180644	PRF1	0.0252558	1.59972	2.00749	[PRF1] perforin 1 (pore forming protein)
ENSG00000161929	SCIMP	0.0225693	1.594	1.48159	[SCIMP] SLP adaptor and CSK interacting membrane protein
ENSG00000183484	GPR132	0.0168455	1.58913	0.92411	[GPR132] G protein-coupled receptor 132
ENSG00000115607	IL18RAP	0.0256285	1.58652	-0.916403	[IL18RAP] interleukin 18 receptor accessory protein
ENSG00000158488	CD1E	0.021914	1.58266	0.0792588	[CD1E] CD1e molecule
ENSG00000229474	PATL2	0.0346186	1.58265	1.68035	[PATL2] protein associated with topoisomerase II homolog 2 (yeast)
ENSG00000186818	LILRB4	0.016674	1.57594	3.63288	[LILRB4] leukocyte immunoglobulin-like receptor, subfamily B (with TM and ITIM domains), member 4
ENSG00000117228	GBP1	0.00858305	1.57513	5.69575	[GBP1] guanylate binding protein 1, interferon-inducible
ENSG00000254979	RP11-872D17.8	0.0496054	1.57132	-0.435105	[RP11-872D17.8] Uncharacterized protein
ENSG00000034053	APBA2	0.0439142	1.56927	1.0025	[APBA2] amyloid beta (A4) precursor protein-binding, family A, member 2
ENSG00000086300	SNX10	0.0154053	1.56439	0.959156	[SNX10] sorting nexin 10
ENSG00000103187	COTL1	0.0212339	1.5603	2.33034	[COTL1] coactosin-like 1 (Dictyostelium)
ENSG00000102879	CORO1A	0.00324456	1.55755	5.10316	[CORO1A] coronin, actin binding protein, 1A
ENSG00000140368	PSTPIP1	0.0167795	1.5535	1.71307	[PSTPIP1] proline-serine-threonine phosphatase interacting protein 1
ENSG00000101082	SLA2	0.0291414	1.55002	0.504784	[SLA2] Src-like-adaptor 2
ENSG00000234745	HLA-B	0.00324456	1.5432	9.93626	[HLA-B] major histocompatibility complex, class I, B
ENSG00000116852	KIF21B	0.00537358	1.53867	3.60756	[KIF21B] kinesin family member 21B
ENSG00000008517	IL32	0.0186975	1.53489	3.83422	[IL32] interleukin 32
ENSG00000236320	SLFN14	0.0264695	1.53316	-1.0236	[SLFN14] schlafen family member 14
ENSG00000075884	ARHGAP15	0.00766779	1.52787	3.69473	[ARHGAP15] Rho GTPase activating protein 15
ENSG00000077420	APBB1IP	0.00324456	1.52159	4.29743	[APBB1IP] amyloid beta (A4) precursor protein-binding, family B, member 1 interacting protein
ENSG00000163492	CCDC141	0.0192745	1.51501	3.24412	[CCDC141] coiled-coil domain containing 141
ENSG00000158714	SLAMF8	0.0420914	1.51121	1.49825	[SLAMF8] SLAM family member 8
ENSG00000165383	LRRC18	0.029423	1.51085	-0.391975	[LRRC18] leucine rich repeat containing 18
ENSG00000115956	PLEK	0.0104797	1.51036	3.22699	[PLEK] pleckstrin
ENSG00000138964	PARVG	0.00810892	1.50921	3.34927	[PARVG] parvin, gamma
ENSG00000156127	BATF	0.0432138	1.50813	0.0711461	[BATF] basic leucine zipper transcription factor, ATF-like
ENSG00000140511	HAPLN3	0.00810892	1.50228	1.9297	[HAPLN3] hyaluronan and proteoglycan link protein 3
ENSG00000214900	C14ORF182	0.0231759	1.50109	-1.72775	[C14ORF182] chromosome 14 open reading frame 182
ENSG00000066279	ASPM	0.0334044	1.49722	3.10408	[ASPM] asp (abnormal spindle) homolog, microcephaly associated (Drosophila)
ENSG00000096996	IL12RB1	0.0228909	1.49609	1.84797	[IL12RB1] interleukin 12 receptor, beta 1
ENSG00000179583	CIITA	0.00324456	1.49464	6.71151	[CIITA] class II, major histocompatibility complex, transactivator
ENSG00000134242	PTPN22	0.0103199	1.4932	3.60219	[PTPN22] protein tyrosine phosphatase, non-receptor type 22 (lymphoid)
ENSG00000150637	CD226	0.0119736	1.49262	1.5705	[CD226] CD226 molecule
ENSG00000188467	SLC24A5	0.0450576	1.48934	-2.33574	[SLC24A5] solute carrier family 24 (sodium/potassium/calcium exchanger), member 5
ENSG00000255819	KLRC4-KLRK1	0.0277521	1.48792	2.73601	[KLRC4-KLRK1] KLRC4-KLRK1 readthrough
ENSG00000148773	MKI67	0.0168667	1.48564	4.97063	[MKI67] marker of proliferation Ki-67
ENSG00000043462	LCP2	0.00766779	1.4848	4.73236	[LCP2] lymphocyte cytosolic protein 2 (SH2 domain containing leukocyte protein of 76kDa)
ENSG00000106952	TNFSF8	0.0162511	1.47923	-0.0525293	[TNFSF8] tumor necrosis factor (ligand) superfamily, member 8
ENSG00000105246	EBI3	0.0444275	1.47405	-1.83277	[EBI3] Epstein-Barr virus induced 3
ENSG00000104814	MAP4K1	0.0103199	1.47165	3.97153	[MAP4K1] mitogen-activated protein kinase kinase kinase kinase 1
ENSG00000165457	FOLR2	0.0133766	1.4684	3.32623	[FOLR2] folate receptor 2 (fetal)
ENSG00000172575	RASGRP1	0.00810892	1.46789	3.32665	[RASGRP1] RAS guanyl releasing protein 1 (calcium and DAG-regulated)
ENSG00000141506	PIK3R5	0.0183212	1.45838	2.69608	[PIK3R5] phosphoinositide-3-kinase, regulatory subunit 5
ENSG00000136490	LIMD2	0.0268753	1.4552	1.44232	[LIMD2] LIM domain containing 2
ENSG00000169894	MUC3A	0.016674	1.45499	1.64642	[MUC3A] mucin 3A, cell surface associated
ENSG00000142512	SIGLEC10	0.0145193	1.44148	1.89195	[SIGLEC10] sialic acid binding Ig-like lectin 10
ENSG00000153898	MCOLN2	0.0185819	1.44014	1.75994	[MCOLN2] mucolipin 2
ENSG00000171241	SHCBP1	0.0251085	1.43836	0.402714	[SHCBP1] SHC SH2-domain binding protein 1
ENSG00000066294	CD84	0.0185103	1.43833	3.0126	[CD84] CD84 molecule
ENSG00000078589	P2RY10	0.0234756	1.43366	2.42941	[P2RY10] purinergic receptor P2Y, G-protein coupled, 10
ENSG00000162511	LAPTM5	0.00510113	1.43005	5.41999	[LAPTM5] lysosomal protein transmembrane 5
ENSG00000159958	TNFRSF13C	0.0429541	1.4293	-0.205355	[TNFRSF13C] tumor necrosis factor receptor superfamily, member 13C
ENSG00000079263	SP140	0.00810892	1.42637	4.52933	[SP140] SP140 nuclear body protein
ENSG00000204287	HLA-DRA	0.00324456	1.4224	7.65379	[HLA-DRA] major histocompatibility complex, class II, DR alpha
ENSG00000143851	PTPN7	0.0283301	1.42108	2.22889	[PTPN7] protein tyrosine phosphatase, non-receptor type 7
ENSG00000203813	HIST1H3H	0.0264695	1.41577	2.73395	[HIST1H3H] histone cluster 1, H3h
ENSG00000138795	LEF1	0.0264695	1.415	2.48942	[LEF1] lymphoid enhancer-binding factor 1
ENSG00000160791	CCR5	0.0447259	1.41184	2.22018	[CCR5] chemokine (C-C motif) receptor 5 (gene/pseudogene)
ENSG00000105717	PBX4	0.0486659	1.41091	-0.589617	[PBX4] pre-B-cell leukemia homeobox 4
ENSG00000175463	TBC1D10C	0.00837851	1.41008	1.86808	[TBC1D10C] TBC1 domain family, member 10C
ENSG00000223865	HLA-DPB1	0.00324456	1.4009	6.18096	[HLA-DPB1] major histocompatibility complex, class II, DP beta 1
ENSG00000196329	GIMAP5	0.00810892	1.39634	3.0807	[GIMAP5] GTPase, IMAP family member 5
ENSG00000185130	HIST1H2BL	0.0424057	1.39125	2.6604	[HIST1H2BL] histone cluster 1, H2bl
ENSG00000028277	POU2F2	0.0352712	1.38897	2.81286	[POU2F2] POU class 2 homeobox 2
ENSG00000100351	GRAP2	0.0084036	1.38877	1.84332	[GRAP2] GRB2-related adaptor protein 2
ENSG00000115415	STAT1	0.0150159	1.38394	8.35633	[STAT1] signal transducer and activator of transcription 1, 91kDa
ENSG00000151490	PTPRO	0.0136924	1.37591	1.62661	[PTPRO] protein tyrosine phosphatase, receptor type, O
ENSG00000019582	CD74	0.00324456	1.37354	8.56603	[CD74] CD74 molecule, major histocompatibility complex, class II invariant chain
ENSG00000133321	RARRES3	0.0117086	1.37298	3.92683	[RARRES3] retinoic acid receptor responder (tazarotene induced) 3
ENSG00000126264	HCST	0.0226284	1.37235	1.48805	[HCST] hematopoietic cell signal transducer
ENSG00000242574	HLA-DMB	0.0162511	1.3708	3.62373	[HLA-DMB] major histocompatibility complex, class II, DM beta
ENSG00000206503	HLA-A	0.00324456	1.3704	9.26152	[HLA-A] major histocompatibility complex, class I, A
ENSG00000134516	DOCK2	0.00324456	1.36958	6.42491	[DOCK2] dedicator of cytokinesis 2
ENSG00000159753	RLTPR	0.0271663	1.36807	2.36615	[RLTPR] RGD motif, leucine rich repeats, tropomodulin domain and proline-rich containing
ENSG00000170627	GTSF1	0.0449718	1.36702	-1.11484	[GTSF1] gametocyte specific factor 1
ENSG00000155926	SLA	0.0188694	1.36486	2.49966	[SLA] Src-like-adaptor
ENSG00000074706	IPCEF1	0.0103199	1.36474	1.05909	[IPCEF1] interaction protein for cytohesin exchange factors 1
ENSG00000140678	ITGAX	0.0117085	1.35874	4.9406	[ITGAX] integrin, alpha X (complement component 3 receptor 4 subunit)
ENSG00000133106	EPSTI1	0.047995	1.35448	4.18492	[EPSTI1] epithelial stromal interaction 1 (breast)
ENSG00000167613	LAIR1	0.0164751	1.34832	2.45469	[LAIR1] leukocyte-associated immunoglobulin-like receptor 1
ENSG00000169679	BUB1	0.035628	1.34233	0.913264	[BUB1] BUB1 mitotic checkpoint serine/threonine kinase
ENSG00000090889	KIF4A	0.0376004	1.3332	0.490456	[KIF4A] kinesin family member 4A
ENSG00000188452	CERKL	0.0124883	1.32886	2.63867	[CERKL] ceramide kinase-like
ENSG00000160255	ITGB2	0.00900749	1.32456	5.51404	[ITGB2] integrin, beta 2 (complement component 3 receptor 3 and 4 subunit)
ENSG00000161405	IKZF3	0.021319	1.3238	3.43742	[IKZF3] IKAROS family zinc finger 3 (Aiolos)
ENSG00000204264	PSMB8	0.00324456	1.32152	5.0913	[PSMB8] proteasome (prosome, macropain) subunit, beta type, 8
ENSG00000134954	ETS1	0.00516885	1.32052	4.87544	[ETS1] v-ets avian erythroblastosis virus E26 oncogene homolog 1
ENSG00000135426	TESPA1	0.0436904	1.31617	1.54301	[TESPA1] thymocyte expressed, positive selection associated 1
ENSG00000180448	HMHA1	0.00766779	1.31281	3.85906	[HMHA1] histocompatibility (minor) HA-1
ENSG00000204267	TAP2	0.0384671	1.3112	4.73036	[TAP2] transporter 2, ATP-binding cassette, sub-family B (MDR/TAP)
ENSG00000163219	ARHGAP25	0.00537358	1.31093	3.83829	[ARHGAP25] Rho GTPase activating protein 25
ENSG00000213402	PTPRCAP	0.0257332	1.30565	1.04253	[PTPRCAP] protein tyrosine phosphatase, receptor type, C-associated protein
ENSG00000197471	SPN	0.0109736	1.30318	2.467	[SPN] sialophorin
ENSG00000124191	TOX2	0.0361094	1.3023	0.490631	[TOX2] TOX high mobility group box family member 2
ENSG00000198771	RCSD1	0.0084036	1.2963	2.90009	[RCSD1] RCSD domain containing 1
ENSG00000233224	HIST1H2AM	0.0244147	1.29426	3.59586	[HIST1H2AM] histone cluster 1, H2am
ENSG00000110876	SELPLG	0.00324456	1.28731	5.31375	[SELPLG] selectin P ligand
ENSG00000261739	GOLGA8S	0.0490433	1.2683	-0.258495	[GOLGA8S] golgin A8 family, member S
ENSG00000135905	DOCK10	0.00324456	1.26829	6.16673	[DOCK10] dedicator of cytokinesis 10
ENSG00000104432	IL7	0.0117085	1.26689	-0.463435	[IL7] interleukin 7
ENSG00000204257	HLA-DMA	0.00810892	1.26291	5.3199	[HLA-DMA] major histocompatibility complex, class II, DM alpha
ENSG00000007312	CD79B	0.0479421	1.26185	2.71716	[CD79B] CD79b molecule, immunoglobulin-associated beta
ENSG00000127152	BCL11B	0.0144806	1.25308	1.81316	[BCL11B] B-cell CLL/lymphoma 11B (zinc finger protein)
ENSG00000009790	TRAF3IP3	0.0162511	1.2512	2.83997	[TRAF3IP3] TRAF3 interacting protein 3
ENSG00000123329	ARHGAP9	0.0173351	1.24966	3.51946	[ARHGAP9] Rho GTPase activating protein 9
ENSG00000136167	LCP1	0.00324456	1.24709	6.57523	[LCP1] lymphocyte cytosolic protein 1 (L-plastin)
ENSG00000169884	WNT10B	0.019526	1.24276	0.0634699	[WNT10B] wingless-type MMTV integration site family, member 10B
ENSG00000167261	DPEP2	0.0222205	1.24048	1.35402	[DPEP2] dipeptidase 2
ENSG00000010610	CD4	0.0144806	1.23599	3.44791	[CD4] CD4 molecule
ENSG00000155307	SAMSN1	0.0483746	1.22872	2.95281	[SAMSN1] SAM domain, SH3 domain and nuclear localization signals 1
ENSG00000185811	IKZF1	0.0081496	1.22724	4.00932	[IKZF1] IKAROS family zinc finger 1 (Ikaros)
ENSG00000100342	APOL1	0.0210982	1.2269	3.42051	[APOL1] apolipoprotein L, 1
ENSG00000179761	PIPOX	0.0187657	1.22643	-1.24399	[PIPOX] pipecolic acid oxidase
ENSG00000069424	KCNAB2	0.00964847	1.22638	2.89183	[KCNAB2] potassium voltage-gated channel, shaker-related subfamily, beta member 2
ENSG00000049192	ADAMTS6	0.0461118	1.22603	0.616114	[ADAMTS6] ADAM metallopeptidase with thrombospondin type 1 motif, 6
ENSG00000133574	GIMAP4	0.0119792	1.22558	3.01237	[GIMAP4] GTPase, IMAP family member 4
ENSG00000204592	HLA-E	0.00324456	1.22461	8.76521	[HLA-E] major histocompatibility complex, class I, E
ENSG00000130475	FCHO1	0.0188694	1.22419	1.76305	[FCHO1] FCH domain only 1
ENSG00000135838	NPL	0.0420346	1.2236	2.87702	[NPL] N-acetylneuraminate pyruvate lyase (dihydrodipicolinate synthase)
ENSG00000026103	FAS	0.0117085	1.22299	4.63035	[FAS] Fas cell surface death receptor
ENSG00000122986	HVCN1	0.0226332	1.21788	2.55457	[HVCN1] hydrogen voltage-gated channel 1
ENSG00000213654	GPSM3	0.0187808	1.21703	1.03966	[GPSM3] G-protein signaling modulator 3
ENSG00000117091	CD48	0.0122235	1.21514	3.86085	[CD48] CD48 molecule
ENSG00000173369	C1QB	0.036878	1.21415	4.552	[C1QB] complement component 1, q subcomponent, B chain
ENSG00000146192	FGD2	0.0145193	1.21311	3.01422	[FGD2] FYVE, RhoGEF and PH domain containing 2
ENSG00000015285	WAS	0.0117085	1.21245	3.38335	[WAS] Wiskott-Aldrich syndrome
ENSG00000142347	MYO1F	0.0087292	1.20879	4.87032	[MYO1F] myosin IF
ENSG00000171608	PIK3CD	0.00837851	1.20861	4.41785	[PIK3CD] phosphatidylinositol-4,5-bisphosphate 3-kinase, catalytic subunit delta
ENSG00000241106	HLA-DOB	0.028212	1.2078	1.96267	[HLA-DOB] major histocompatibility complex, class II, DO beta
ENSG00000180353	HCLS1	0.00810892	1.2048	4.90971	[HCLS1] hematopoietic cell-specific Lyn substrate 1
ENSG00000115919	KYNU	0.0453948	1.20339	2.49087	[KYNU] kynureninase
ENSG00000179715	PCED1B	0.0479421	1.20241	1.30726	[PCED1B] PC-esterase domain containing 1B
ENSG00000165168	CYBB	0.00810892	1.20041	6.20952	[CYBB] cytochrome b-245, beta polypeptide
ENSG00000114013	CD86	0.0216613	1.19748	2.06604	[CD86] CD86 molecule
ENSG00000166710	B2M	0.00324456	1.1969	10.8417	[B2M] beta-2-microglobulin
ENSG00000198846	TOX	0.0166815	1.19591	2.88902	[TOX] thymocyte selection-associated high mobility group box
ENSG00000168811	IL12A	0.040477	1.1939	-1.10108	[IL12A] interleukin 12A (natural killer cell stimulatory factor 1, cytotoxic lymphocyte maturation factor 1, p35)
ENSG00000111801	BTN3A3	0.00537358	1.19377	5.45333	[BTN3A3] butyrophilin, subfamily 3, member A3
ENSG00000141968	VAV1	0.00753034	1.19081	4.02927	[VAV1] vav 1 guanine nucleotide exchange factor
ENSG00000186517	ARHGAP30	0.00567896	1.18287	4.50327	[ARHGAP30] Rho GTPase activating protein 30
ENSG00000057657	PRDM1	0.0489544	1.17732	6.02908	[PRDM1] PR domain containing 1, with ZNF domain
ENSG00000056558	TRAF1	0.0162511	1.1766	2.30716	[TRAF1] TNF receptor-associated factor 1
ENSG00000197238	HIST1H4J	0.0256285	1.17586	4.23888	[HIST1H4J] histone cluster 1, H4j
ENSG00000055163	CYFIP2	0.00705669	1.17211	5.25621	[CYFIP2] cytoplasmic FMR1 interacting protein 2
ENSG00000025708	TYMP	0.0181312	1.17181	4.86836	[TYMP] thymidine phosphorylase
ENSG00000128340	RAC2	0.0103199	1.16972	5.139	[RAC2] ras-related C3 botulinum toxin substrate 2 (rho family, small GTP binding protein Rac2)
ENSG00000058335	RASGRF1	0.0460539	1.16878	0.389623	[RASGRF1] Ras protein-specific guanine nucleotide-releasing factor 1
ENSG00000204482	LST1	0.0362573	1.1635	1.46186	[LST1] leukocyte specific transcript 1
ENSG00000080986	NDC80	0.0334403	1.1632	-0.197519	[NDC80] NDC80 kinetochore complex component
ENSG00000197646	PDCD1LG2	0.0186406	1.16228	1.53584	[PDCD1LG2] programmed cell death 1 ligand 2
ENSG00000110324	IL10RA	0.0103199	1.16215	6.78808	[IL10RA] interleukin 10 receptor, alpha
ENSG00000184730	APOBR	0.0162511	1.15589	0.359554	[APOBR] apolipoprotein B receptor
ENSG00000135077	HAVCR2	0.0160064	1.15588	1.93497	[HAVCR2] hepatitis A virus cellular receptor 2
ENSG00000102445	KIAA0226L	0.0154053	1.15502	2.83572	[KIAA0226L] KIAA0226-like
ENSG00000162692	VCAM1	0.0193267	1.1522	4.083	[VCAM1] vascular cell adhesion molecule 1
ENSG00000185008	ROBO2	0.0346186	1.15103	1.08069	[ROBO2] roundabout, axon guidance receptor, homolog 2 (Drosophila)
ENSG00000072818	ACAP1	0.0103199	1.15094	3.81307	[ACAP1] ArfGAP with coiled-coil, ankyrin repeat and PH domains 1
ENSG00000095370	SH2D3C	0.00561984	1.14745	2.91336	[SH2D3C] SH2 domain containing 3C
ENSG00000124126	PREX1	0.00537358	1.1456	5.24774	[PREX1] phosphatidylinositol-3,4,5-trisphosphate-dependent Rac exchange factor 1
ENSG00000007129	CEACAM21	0.0417141	1.14322	0.580536	[CEACAM21] carcinoembryonic antigen-related cell adhesion molecule 21
ENSG00000186854	TRABD2A	0.0390934	1.14296	-0.0092564	[TRABD2A] TraB domain containing 2A
ENSG00000150782	IL18	0.0138668	1.14278	1.24738	[IL18] interleukin 18 (interferon-gamma-inducing factor)
ENSG00000089820	ARHGAP4	0.00858305	1.13952	3.70762	[ARHGAP4] Rho GTPase activating protein 4
ENSG00000127084	FGD3	0.0160064	1.13579	2.96188	[FGD3] FYVE, RhoGEF and PH domain containing 3
ENSG00000072786	STK10	0.00810892	1.13371	4.11932	[STK10] serine/threonine kinase 10
ENSG00000164440	TXLNB	0.0390612	1.13346	1.55167	[TXLNB] taxilin beta
ENSG00000069493	CLEC2D	0.00810892	1.13121	3.39681	[CLEC2D] C-type lectin domain family 2, member D
ENSG00000054967	RELT	0.0490433	1.13046	1.46994	[RELT] RELT tumor necrosis factor receptor
ENSG00000147251	DOCK11	0.00621215	1.13031	5.89936	[DOCK11] dedicator of cytokinesis 11
ENSG00000123338	NCKAP1L	0.00810892	1.12943	5.80061	[NCKAP1L] NCK-associated protein 1-like
ENSG00000115232	ITGA4	0.00810892	1.12893	5.3791	[ITGA4] integrin, alpha 4 (antigen CD49D, alpha 4 subunit of VLA-4 receptor)
ENSG00000177409	SAMD9L	0.017265	1.12689	5.77251	[SAMD9L] sterile alpha motif domain containing 9-like
ENSG00000079215	SLC1A3	0.0448682	1.12078	2.93432	[SLC1A3] solute carrier family 1 (glial high affinity glutamate transporter), member 3
ENSG00000163154	TNFAIP8L2	0.0117086	1.11876	-0.708304	[TNFAIP8L2] tumor necrosis factor, alpha-induced protein 8-like 2
ENSG00000111728	ST8SIA1	0.00858305	1.11631	2.03368	[ST8SIA1] ST8 alpha-N-acetyl-neuraminide alpha-2,8-sialyltransferase 1
ENSG00000173193	PARP14	0.0125624	1.11302	6.95783	[PARP14] poly (ADP-ribose) polymerase family, member 14
ENSG00000128284	APOL3	0.0120502	1.10995	3.89438	[APOL3] apolipoprotein L, 3
ENSG00000170542	SERPINB9	0.0116244	1.10634	2.82866	[SERPINB9] serpin peptidase inhibitor, clade B (ovalbumin), member 9
ENSG00000185477	GPRIN3	0.00810892	1.10548	3.40135	[GPRIN3] GPRIN family member 3
ENSG00000120217	CD274	0.0224928	1.10435	0.723315	[CD274] CD274 molecule
ENSG00000028137	TNFRSF1B	0.0234756	1.10144	3.20588	[TNFRSF1B] tumor necrosis factor receptor superfamily, member 1B
ENSG00000185905	C16ORF54	0.0432081	1.10033	1.56189	[C16ORF54] chromosome 16 open reading frame 54
ENSG00000122188	LAX1	0.0442285	1.09973	4.15923	[LAX1] lymphocyte transmembrane adaptor 1
ENSG00000118308	LRMP	0.019953	1.09912	3.19718	[LRMP] lymphoid-restricted membrane protein
ENSG00000081985	IL12RB2	0.0436617	1.09851	1.81175	[IL12RB2] interleukin 12 receptor, beta 2
ENSG00000107099	DOCK8	0.00810892	1.09739	7.29102	[DOCK8] dedicator of cytokinesis 8
ENSG00000168229	PTGDR	0.0349186	1.09735	-0.0595223	[PTGDR] prostaglandin D2 receptor (DP)
ENSG00000204296	C6ORF10	0.0234756	1.09625	1.96618	[C6ORF10] chromosome 6 open reading frame 10
ENSG00000147443	DOK2	0.0369707	1.09293	1.76445	[DOK2] docking protein 2, 56kDa
ENSG00000182162	P2RY8	0.0357109	1.09288	2.39282	[P2RY8] purinergic receptor P2Y, G-protein coupled, 8
ENSG00000249240	AC069368.3	0.0103199	1.09166	1.81539	[AC069368.3] Uncharacterized protein
ENSG00000205413	SAMD9	0.0120502	1.08933	5.8073	[SAMD9] sterile alpha motif domain containing 9
ENSG00000135074	ADAM19	0.0168455	1.08798	4.43812	[ADAM19] ADAM metallopeptidase domain 19
ENSG00000143119	CD53	0.0120502	1.08722	5.06243	[CD53] CD53 molecule
ENSG00000179144	GIMAP7	0.0234756	1.0868	2.76152	[GIMAP7] GTPase, IMAP family member 7
ENSG00000197629	MPEG1	0.0162511	1.08383	4.93078	[MPEG1] macrophage expressed 1
ENSG00000172215	CXCR6	0.0169054	1.08298	1.72495	[CXCR6] chemokine (C-X-C motif) receptor 6
ENSG00000169508	GPR183	0.0264695	1.07924	4.31001	[GPR183] G protein-coupled receptor 183
ENSG00000126882	FAM78A	0.0185819	1.0785	1.1134	[FAM78A] family with sequence similarity 78, member A
ENSG00000104972	LILRB1	0.0436617	1.07848	3.95286	[LILRB1] leukocyte immunoglobulin-like receptor, subfamily B (with TM and ITIM domains), member 1
ENSG00000149781	FERMT3	0.0191779	1.07722	3.56746	[FERMT3] fermitin family member 3
ENSG00000131042	LILRB2	0.0407814	1.07682	3.39187	[LILRB2] leukocyte immunoglobulin-like receptor, subfamily B (with TM and ITIM domains), member 2
ENSG00000145416	MARCH1	0.00905272	1.0751	2.11778	[MARCH1] membrane-associated ring finger (C3HC4) 1, E3 ubiquitin protein ligase
ENSG00000108932	SLC16A6	0.0136924	1.0732	1.776	[SLC16A6] solute carrier family 16, member 6
ENSG00000213658	LAT	0.0390211	1.0694	1.07153	[LAT] linker for activation of T cells
ENSG00000135439	AGAP2	0.0117086	1.06825	2.58203	[AGAP2] ArfGAP with GTPase domain, ankyrin repeat and PH domain 2
ENSG00000239713	APOBEC3G	0.0168455	1.06724	3.49137	[APOBEC3G] apolipoprotein B mRNA editing enzyme, catalytic polypeptide-like 3G
ENSG00000197142	ACSL5	0.0164762	1.06067	4.15456	[ACSL5] acyl-CoA synthetase long-chain family member 5
ENSG00000162645	GBP2	0.0111757	1.05993	6.20077	[GBP2] guanylate binding protein 2, interferon-inducible
ENSG00000106948	AKNA	0.00810892	1.05832	5.65081	[AKNA] AT-hook transcription factor
ENSG00000100060	MFNG	0.0163173	1.05367	1.58932	[MFNG] MFNG O-fucosylpeptide 3-beta-N-acetylglucosaminyltransferase
ENSG00000176927	EFCAB5	0.0479421	1.05364	-1.43374	[EFCAB5] EF-hand calcium binding domain 5
ENSG00000182572	HIST1H3I	0.0232318	1.05364	2.5709	[HIST1H3I] histone cluster 1, H3i
ENSG00000101265	RASSF2	0.0339939	1.05083	3.11208	[RASSF2] Ras association (RalGDS/AF-6) domain family member 2
ENSG00000138378	STAT4	0.0234756	1.04968	2.99591	[STAT4] signal transducer and activator of transcription 4
ENSG00000160712	IL6R	0.0145193	1.04882	3.32737	[IL6R] interleukin 6 receptor
ENSG00000063015	SEZ6	0.0367152	1.03992	-1.56554	[SEZ6] seizure related 6 homolog (mouse)
ENSG00000113368	LMNB1	0.0211318	1.03882	2.2057	[LMNB1] lamin B1
ENSG00000065413	ANKRD44	0.00537358	1.03783	5.62141	[ANKRD44] ankyrin repeat domain 44
ENSG00000161791	FMNL3	0.00324456	1.03623	5.11869	[FMNL3] formin-like 3
ENSG00000010810	FYN	0.0145275	1.03571	4.07439	[FYN] FYN oncogene related to SRC, FGR, YES
ENSG00000091513	TF	0.0479421	1.03505	8.03317	[TF] transferrin
ENSG00000173559	NABP1	0.0269706	1.03241	3.00938	[NABP1] nucleic acid binding protein 1
ENSG00000004468	CD38	0.0498285	1.02883	3.21875	[CD38] CD38 molecule
ENSG00000026950	BTN3A1	0.0044414	1.02803	5.89725	[BTN3A1] butyrophilin, subfamily 3, member A1
ENSG00000180096	SEPT1	0.0266804	1.0267	2.09905	[SEPT1] septin 1
ENSG00000140105	WARS	0.0173429	1.02506	5.54178	[WARS] tryptophanyl-tRNA synthetase
ENSG00000102524	TNFSF13B	0.0283301	1.01939	1.95965	[TNFSF13B] tumor necrosis factor (ligand) superfamily, member 13b
ENSG00000100055	CYTH4	0.0145584	1.01868	3.9876	[CYTH4] cytohesin 4
ENSG00000125347	IRF1	0.0286819	1.01768	4.70348	[IRF1] interferon regulatory factor 1
ENSG00000136250	AOAH	0.0478397	1.01693	3.95304	[AOAH] acyloxyacyl hydrolase (neutrophil)
ENSG00000129226	CD68	0.0244147	1.01416	5.89194	[CD68] CD68 molecule
ENSG00000198826	ARHGAP11A	0.0263055	1.01237	2.07493	[ARHGAP11A] Rho GTPase activating protein 11A
ENSG00000091651	ORC6	0.0087292	1.01055	0.664712	[ORC6] origin recognition complex, subunit 6
ENSG00000000938	FGR	0.046124	1.00843	1.74486	[FGR] feline Gardner-Rasheed sarcoma viral oncogene homolog
ENSG00000130755	GMFG	0.0159022	1.0069	3.29025	[GMFG] glia maturation factor, gamma
ENSG00000120658	ENOX1	0.0117085	1.00177	0.33992	[ENOX1] ecto-NOX disulfide-thiol exchanger 1
ENSG00000159189	C1QC	0.0432081	1.00115	4.46263	[C1QC] complement component 1, q subcomponent, C chain
ENSG00000184060	ADAP2	0.00998221	1.00072	3.14856	[ADAP2] ArfGAP with dual PH domains 2

## Sheet: class4vs3_down
	Symbol	adj.P.Val	logFC	AveExpr	Description
ENSG00000140465	CYP1A1	0.00810892	-4.18506	-4.32509	[CYP1A1] cytochrome P450, family 1, subfamily A, polypeptide 1
ENSG00000198183	BPIFA1	0.00324456	-4.06019	-5.21316	[BPIFA1] BPI fold containing family A, member 1
ENSG00000215298	FP15737	0.0414852	-3.49221	-2.06073	[FP15737] Clone 4-3 protein Fragment
ENSG00000258864	CTC-554D6.1	0.0423205	-3.12101	-1.57521	\N []
ENSG00000154165	GPR15	0.00561984	-2.83391	1.41661	[GPR15] G protein-coupled receptor 15
ENSG00000138294	MSMB	0.00324456	-2.20921	2.93851	[MSMB] microseminoprotein, beta-
ENSG00000084734	GCKR	0.0139719	-2.09035	-3.70146	[GCKR] glucokinase (hexokinase 4) regulator
ENSG00000174343	CHRNA9	0.0432081	-2.07858	-2.41035	[CHRNA9] cholinergic receptor, nicotinic, alpha 9 (neuronal)
ENSG00000105641	SLC5A5	0.0224134	-2.00518	2.57298	[SLC5A5] solute carrier family 5 (sodium/iodide cotransporter), member 5
ENSG00000158014	SLC30A2	0.0237761	-1.9069	-2.52089	[SLC30A2] solute carrier family 30 (zinc transporter), member 2
ENSG00000119547	ONECUT2	0.0271216	-1.89248	-4.03898	[ONECUT2] one cut homeobox 2
ENSG00000080910	CFHR2	0.00324456	-1.72747	-6.51872	[CFHR2] complement factor H-related 2
ENSG00000222040	ADRA2B	0.00753034	-1.70193	0.367969	[ADRA2B] adrenoceptor alpha 2B
ENSG00000082482	KCNK2	0.00324456	-1.55944	-0.673097	[KCNK2] potassium channel, subfamily K, member 2
ENSG00000204128	C2ORF72	0.0457529	-1.55171	-3.49397	[C2ORF72] chromosome 2 open reading frame 72
ENSG00000257017	HP	0.00324456	-1.38745	1.72214	[HP] haptoglobin
ENSG00000167748	KLK1	0.0234756	-1.38138	2.0323	[KLK1] kallikrein 1
ENSG00000007001	UPP2	0.0346186	-1.3768	-1.83441	[UPP2] uridine phosphorylase 2
ENSG00000213171	LINGO4	0.0234002	-1.32925	-0.00966682	[LINGO4] leucine rich repeat and Ig domain containing 4
ENSG00000138696	BMPR1B	0.0234436	-1.27979	2.01122	[BMPR1B] bone morphogenetic protein receptor, type IB
ENSG00000257040	AC005477.1	0.0217957	-1.24013	-0.742817	\N []
ENSG00000144406	UNC80	0.0272593	-1.2308	1.59577	[UNC80] unc-80 homolog (C. elegans)
ENSG00000205863	C1QTNF9B	0.038286	-1.2253	0.127106	[C1QTNF9B] C1q and tumor necrosis factor related protein 9B
ENSG00000187689	AMTN	0.00957115	-1.21895	-0.651288	[AMTN] amelotin
ENSG00000009950	MLXIPL	0.0087292	-1.21212	1.98159	[MLXIPL] MLX interacting protein-like
ENSG00000132938	MTUS2	0.00324456	-1.1657	2.76359	[MTUS2] microtubule associated tumor suppressor candidate 2
ENSG00000138061	CYP1B1	0.0484171	-1.14546	2.78309	[CYP1B1] cytochrome P450, family 1, subfamily B, polypeptide 1
ENSG00000167104	BPIFB6	0.0334044	-1.12367	3.04071	[BPIFB6] BPI fold containing family B, member 6
ENSG00000124939	SCGB2A1	0.0126976	-1.12068	1.41088	[SCGB2A1] secretoglobin, family 2A, member 1
ENSG00000122012	SV2C	0.0164762	-1.11288	-1.44337	[SV2C] synaptic vesicle glycoprotein 2C
ENSG00000172551	MUCL1	0.0431385	-1.09973	-0.873585	[MUCL1] mucin-like 1
ENSG00000006016	CRLF1	0.0432138	-1.01711	0.907588	[CRLF1] cytokine receptor-like factor 1
ENSG00000152154	TMEM178A	0.0178384	-1.00216	2.64487	[TMEM178A] transmembrane protein 178A
